# Supplementary material for: Environmental, Health and Sociodemographic Determinants Related to Common Mental Disorders in Adults: A Spanish Country-Wide Population-Based Study (2006–2017)
Source: J Clin Med. 2020 Jul 12;9(7):2199. doi: 10.3390/jcm9072199 (PMC7408656; doi:10.3390/jcm9072199)
Supplement: Supplementary file 1 [file jcm-09-02199-s001.zip]

Archive with 1 entries (1 files):
- Mental health - Data research.xlsx
