# Supplementary material for: Environmental, Health and Sociodemographic Determinants Related to Common Mental Disorders in Adults: A Spanish Country-Wide Population-Based Study (2006–2017)
Source: J Clin Med. 2020 Jul 12;9(7):2199. doi: 10.3390/jcm9072199 (PMC7408656; doi:10.3390/jcm9072199)
Supplement: Supplementary file 1 [file jcm-09-02199-s001.zip › Mental health - Data research.xlsx]

## Sheet: Data research
Identification	Year of the survey	Gender	Age group	Marital status	Social class	Level of education	Nationality	Size of town of residence	Employment situation	Self-perceived health status	Number of chronic conditions	Limitations due to a health problem for at least 6 months	Physical activity during leisure time	Perceived personal social support (DUKE-UNC-11)	Noise from outside the home	Bad smells from outside	Poor quality drinking water	Dirty streets	Air pollution from nearby industry	Air pollution due to other causes	Lack of green areas	Presence of animals causing a significance nuisance	Number of environmental problems perceived	GHQ-12 score
11101141	2006	0	1	1	1	1	1	1	1	2	2	0	0	1	2	3	1	3	3	2	1	2	5	1
11401148	2006	0	2	1	1	1	1	1	1	2	1	1	1	1	2	3	2	2	3	3	2	3	4	1
11501145	2006	0	2	1	2	1	2	1	1	3	0	0	0	1	3	3	1	3	3	3	2	3	2	0
16201132	2006	1	1	1	1	0	1	1	0	2	1	0	0	1	3	3	1	3	3	3	1	2	3	0
16302247	2006	1	2	1	0	2	1	1	1	2	2	0	1	1	2	3	2	3	3	3	1	1	4	0
16701126	2006	1	1	0	2	1	1	1	1	2	0	0	0	1	3	3	3	3	3	3	2	3	1	0
16802259	2006	1	2	1	1	0	1	1	1	2	2	0	0	1	3	3	2	3	3	3	2	3	2	1
16903326	2006	1	1	0	1	2	1	1	1	3	2	0	1	1	1	3	2	3	3	3	1	3	3	0
111601133	2006	0	1	1	0	3	1	1	1	2	0	0	1	1	3	3	3	3	3	3	1	3	1	0
111801147	2006	0	2	1	2	0	2	1	1	2	0	0	0	1	3	3	2	3	3	3	2	3	2	0
112005521	2006	0	0	0	2	1	2	1	1	3	0	0	0	1	3	3	1	2	3	1	1	2	5	0
112101144	2006	0	1	1	1	1	1	1	1	2	1	0	1	1	1	3	1	2	3	3	1	3	4	0
112801141	2006	0	1	1	0	3	1	2	1	2	1	0	1	1	3	2	2	2	3	2	2	3	5	0
113405548	2006	0	2	0	0	3	1	2	1	3	2	0	0	0	1	3	3	1	3	3	3	3	2	1
113801156	2006	0	2	1	0	3	1	2	1	1	1	0	1	1	3	3	3	3	3	3	2	3	1	0
114003342	2006	0	1	1	0	3	1	2	1	3	2	1	0	1	3	2	1	2	3	2	1	3	5	0
114301141	2006	0	1	1	1	2	1	2	1	1	0	0	0	1	2	3	3	1	3	3	1	1	4	0
114502263	2006	0	2	1	2	0	1	2	0	4	2	1	0	1	3	2	1	1	3	1	1	1	6	0
114602231	2006	0	1	0	0	1	1	2	1	2	0	0	1	1	2	3	1	1	3	3	1	2	5	0
115605520	2006	0	0	0	1	2	1	2	0	1	0	0	0	1	2	1	2	3	3	2	1	3	5	0
116001160	2006	0	2	1	1	1	1	2	0	4	2	1	0	1	3	3	3	3	3	2	1	3	2	1
116301143	2006	0	1	3	1	3	1	2	1	4	1	0	1	1	3	3	3	3	3	3	2	3	1	0
116402225	2006	0	1	0	2	1	1	2	0	1	0	0	1	1	3	3	1	3	3	3	2	3	2	1
116602220	2006	0	0	0	1	0	2	2	1	1	0	0	0	1	2	1	1	3	3	3	3	3	3	0
116703350	2006	0	2	1	0	2	1	2	1	3	1	0	0	1	1	3	1	1	3	3	3	1	4	0
116801160	2006	0	2	3	1	2	1	2	0	3	2	0	1	1	1	3	3	2	3	3	1	1	4	0
118902232	2006	0	1	0	1	2	1	1	1	2	0	1	1	1	2	1	1	2	3	2	1	1	7	0
119101137	2006	0	1	1	1	2	1	1	1	3	0	1	1	1	3	3	1	1	3	2	3	1	4	0
119301128	2006	0	1	1	2	1	1	1	1	1	1	0	1	1	3	2	1	3	2	3	2	3	4	0
119801136	2006	0	1	0	1	1	1	0	1	3	1	0	0	1	2	1	1	1	1	3	1	3	6	0
161002236	2006	1	1	1	2	2	1	1	0	2	2	0	1	1	1	3	2	3	3	2	2	3	4	1
161102244	2006	1	1	1	1	1	1	1	0	2	0	0	1	1	1	3	1	3	3	3	1	2	4	0
161202220	2006	1	0	1	2	0	2	1	1	2	1	1	1	1	3	3	2	3	3	3	3	3	1	1
161401142	2006	1	1	1	1	0	1	1	1	1	0	0	0	1	2	3	1	3	3	3	1	3	3	0
161502245	2006	1	2	1	0	1	1	1	0	1	2	0	1	1	2	2	2	2	3	3	1	2	6	0
161701156	2006	1	2	3	2	2	1	1	1	3	2	0	1	1	3	3	2	1	3	1	1	3	4	1
161902225	2006	1	1	0	1	1	1	1	0	2	1	0	1	0	2	2	1	2	3	3	1	1	6	1
162202238	2006	1	1	1	2	1	1	1	0	2	1	0	1	1	3	3	1	3	3	3	1	3	2	1
162302237	2006	1	1	1	2	0	1	1	1	3	1	0	1	1	3	3	3	3	3	3	1	3	1	1
162402242	2006	1	1	1	1	1	1	1	0	3	2	0	0	1	3	2	1	3	3	3	2	3	3	0
163302264	2006	1	2	1	0	3	1	2	0	2	2	0	1	1	1	3	2	2	3	2	3	2	5	0
163503334	2006	1	1	1	0	3	1	2	1	1	1	0	1	1	2	3	3	1	3	2	3	1	4	0
163601162	2006	1	2	2	2	1	1	2	0	4	2	1	0	1	3	3	2	2	3	3	3	3	2	1
164203346	2006	1	2	1	2	2	1	2	0	2	1	0	1	1	2	2	1	1	3	1	3	1	6	0
164403342	2006	1	1	1	1	1	1	2	0	2	0	0	1	1	1	2	1	1	3	3	2	3	5	0
164802248	2006	1	2	1	0	3	2	2	1	1	1	0	1	1	2	2	1	3	3	1	1	3	5	0
164902231	2006	1	1	1	1	3	1	2	0	2	0	0	1	1	1	3	1	3	3	2	1	1	5	0
165001147	2006	1	2	1	2	1	1	2	0	2	1	0	1	1	2	3	1	1	3	3	2	3	4	0
165102247	2006	1	2	3	1	1	1	2	0	3	0	0	1	1	1	1	2	1	3	2	3	3	5	1
165204460	2006	1	2	1	0	2	1	2	0	3	2	1	1	1	3	3	1	1	3	1	1	1	5	0
165302239	2006	1	1	1	1	2	1	2	1	3	2	0	0	1	2	3	1	2	3	1	1	2	6	1
165401128	2006	1	1	1	2	2	1	2	1	3	2	0	0	1	3	3	1	3	3	3	2	3	2	0
165701144	2006	1	1	0	2	1	1	2	0	3	2	0	0	1	3	3	2	3	3	3	2	3	2	1
166201157	2006	1	2	1	1	1	1	2	0	2	2	0	1	1	1	3	1	2	3	3	1	3	4	0
166501160	2006	1	2	1	1	0	1	2	1	3	2	0	0	1	3	3	3	3	3	3	3	3	0	1
167002238	2006	1	1	1	1	3	1	2	0	2	1	0	0	1	1	3	1	2	3	2	1	1	6	0
167101162	2006	1	2	0	2	0	1	2	1	4	2	0	0	1	1	3	1	2	3	3	2	1	5	1
167302251	2006	1	2	0	2	2	2	2	1	4	2	1	1	0	1	3	2	1	1	1	1	3	6	0
167402233	2006	1	1	1	0	3	1	2	1	1	0	0	1	1	1	3	3	2	3	3	1	3	3	0
167603356	2006	1	2	1	1	1	1	2	0	3	2	1	1	1	2	3	2	2	3	3	1	1	5	1
167701160	2006	1	2	1	2	1	1	2	0	2	2	0	0	1	1	2	3	1	2	2	3	1	6	0
167901154	2006	1	2	1	1	2	1	2	0	2	2	0	1	1	2	3	2	2	3	1	1	1	6	1
168003332	2006	1	1	1	1	2	1	2	0	2	2	0	1	1	1	3	3	1	1	1	3	3	4	0
168203355	2006	1	2	2	2	1	1	2	0	3	1	0	1	1	1	3	2	1	3	1	1	3	5	1
168301160	2006	1	2	1	0	1	1	2	0	2	1	0	1	1	3	3	2	2	3	1	3	3	3	0
168401140	2006	1	1	1	2	1	1	1	0	2	1	0	0	1	3	2	1	3	2	3	3	3	3	0
168502235	2006	1	1	1	2	1	1	1	1	2	1	0	0	1	1	2	1	2	3	2	2	2	7	1
168601152	2006	1	2	1	1	1	1	1	0	3	0	0	0	1	3	1	2	2	3	3	3	3	3	0
168701155	2006	1	2	1	1	1	1	1	0	2	2	0	1	1	3	3	1	1	3	3	2	3	3	1
168802260	2006	1	2	2	2	1	1	1	0	3	2	0	1	1	3	3	2	2	3	3	3	3	2	1
169003329	2006	1	1	0	1	3	1	1	1	1	1	0	1	1	1	1	1	2	3	3	1	3	5	1
169203325	2006	1	1	0	1	2	1	1	1	2	0	0	1	1	3	3	1	2	3	3	1	1	4	0
169402237	2006	1	1	1	1	1	1	1	0	2	2	1	1	1	3	3	1	2	3	3	1	3	3	1
169501147	2006	1	2	1	1	1	1	1	0	3	1	0	0	1	2	2	1	2	1	1	1	1	8	1
169601135	2006	1	1	1	1	1	1	1	0	5	2	1	0	0	3	1	1	2	3	3	2	3	4	1
169702243	2006	1	1	1	0	1	1	1	0	3	2	1	0	1	3	2	1	3	3	3	3	3	2	0
1101112566	2011	0	1	0	2	2	1	0	0	2	0	0	0	1	3	3	3	3	3	3	2	2	2	0
1103114665	2011	0	2	1	2	2	1	0	0	3	2	0	0	1	3	3	2	3	2	3	3	1	3	0
1104121965	2011	1	0	0	2	2	1	0	0	1	1	0	0	1	2	3	2	2	2	3	2	2	6	0
1105112265	2011	0	0	0	2	2	1	0	1	2	0	0	0	1	3	3	3	3	3	3	3	3	0	0
1107112263	2011	0	0	0	1	2	1	0	1	1	0	0	1	1	1	1	3	1	3	1	3	1	5	0
1109116466	2011	0	2	1	2	1	1	0	0	3	1	0	1	1	3	3	2	3	3	3	2	2	3	0
1110126265	2011	1	2	1	2	2	1	0	0	3	2	1	0	1	1	2	2	1	2	2	3	1	7	0
1110801157	2006	0	2	1	1	2	2	0	1	2	1	0	1	1	2	3	3	3	3	3	1	3	2	0
1110904426	2006	0	1	0	2	0	2	0	0	3	1	0	1	1	2	1	1	3	3	3	2	3	4	0
1111001155	2006	0	2	1	0	3	2	0	0	3	2	1	1	1	3	2	2	2	3	2	1	3	5	0
1111101129	2006	0	1	1	2	3	2	0	1	2	0	0	1	1	2	3	3	3	3	2	3	3	2	0
1111115966	2011	0	2	2	2	0	1	0	0	4	1	1	0	1	1	1	1	1	3	3	1	3	5	0
1111401143	2006	0	1	3	2	2	2	1	1	2	0	0	1	1	3	3	1	2	3	3	1	3	3	0
1111702253	2006	0	2	1	1	2	1	1	1	3	1	0	0	1	3	3	1	1	3	3	1	1	4	0
1112123365	2011	1	1	0	2	2	1	0	0	1	0	0	0	1	2	3	2	3	2	3	2	2	5	0
1112802240	2006	0	1	1	1	2	1	1	0	2	1	0	1	1	3	3	2	3	3	3	3	2	2	0
1113201139	2006	0	1	1	1	1	1	1	1	3	2	1	1	1	1	1	1	1	3	3	1	1	6	0
1113301156	2006	0	2	1	0	1	1	1	0	2	0	0	1	1	3	3	1	2	3	3	1	2	4	1
1114003322	2006	0	0	0	1	2	2	1	1	2	0	0	0	1	3	2	2	2	3	2	3	3	4	0
1115703320	2006	0	0	0	1	2	1	0	1	2	0	0	1	1	3	3	3	2	3	3	3	3	1	0
1116122566	2011	1	1	0	2	1	1	0	1	1	0	0	0	1	3	2	2	3	3	3	3	3	2	0
1117501143	2006	0	1	1	1	1	1	0	1	5	2	1	0	1	3	2	2	1	3	3	2	3	4	0
1118001132	2006	0	1	1	1	2	1	1	1	3	2	0	0	1	3	3	2	1	3	3	1	2	4	1
1118101139	2006	0	1	1	2	2	1	1	1	1	1	0	1	1	3	3	3	3	3	3	2	1	2	0
1118305520	2006	0	0	0	1	2	2	1	1	1	0	0	1	1	3	3	3	3	3	3	3	3	0	0
1118902228	2006	0	1	1	2	2	1	1	0	4	2	1	1	1	3	3	1	3	3	3	3	3	1	1
1119101160	2006	0	2	1	1	0	1	1	0	3	2	1	0	1	1	3	2	3	3	3	3	3	2	1
1119401129	2006	0	1	1	2	1	1	1	1	3	2	0	0	0	3	1	1	1	3	3	1	3	4	0
1119501150	2006	0	2	0	1	2	2	1	1	3	0	0	0	1	3	2	2	3	3	3	1	3	3	0
1119603318	2006	0	0	0	2	2	1	1	0	1	1	0	1	1	2	3	1	1	3	2	1	1	6	0
1119701136	2006	0	1	1	2	0	2	1	0	1	0	0	0	1	3	3	3	3	3	3	2	3	1	0
1119904427	2006	0	1	0	2	0	2	1	1	2	1	0	0	1	3	2	3	2	2	3	1	3	4	0
1120201148	2006	0	2	0	2	0	1	1	1	3	1	0	0	1	3	2	3	3	3	3	1	3	2	0
1120303320	2006	0	0	0	2	2	1	1	1	1	0	0	0	1	3	2	2	3	3	3	1	3	3	0
1120502226	2006	0	1	0	2	0	2	1	1	2	0	0	0	1	3	2	3	2	3	3	1	3	3	0
1120601135	2006	0	1	1	1	1	1	0	1	2	1	0	0	1	3	2	2	2	3	3	3	3	3	0
1120801142	2006	0	1	1	1	1	1	0	1	2	1	0	0	1	2	3	3	3	3	3	3	3	1	0
1121001135	2006	0	1	1	1	1	1	0	1	2	0	0	0	1	1	2	3	3	3	3	3	3	2	0
1121201160	2006	0	2	1	2	0	1	0	0	3	2	0	1	1	2	3	3	3	3	3	3	3	1	0
1121401157	2006	0	2	0	2	0	1	0	0	3	1	0	0	1	3	2	3	3	3	3	2	3	2	1
1121801142	2006	0	1	1	1	2	1	0	1	2	1	0	0	1	2	3	3	3	3	3	1	3	2	0
1122001151	2006	0	2	1	1	2	1	2	1	1	0	0	1	1	1	1	3	3	2	2	1	3	5	0
1122101143	2006	0	1	1	1	2	1	2	1	2	0	0	0	1	3	2	2	2	2	2	1	2	7	0
1122403338	2006	0	1	0	1	2	1	2	1	1	0	0	1	1	3	3	3	3	2	2	3	3	2	0
1122805528	2006	0	1	0	1	2	1	2	0	1	0	0	1	1	3	1	3	2	1	1	2	3	5	0
1123401148	2006	0	2	1	2	3	1	2	1	3	2	0	0	1	3	3	2	2	1	1	1	1	6	0
1123501145	2006	0	2	1	2	2	1	2	1	1	0	0	1	1	3	3	3	2	2	2	1	3	4	0
1123701142	2006	0	1	1	1	3	1	2	1	4	2	1	1	1	2	3	2	2	3	3	1	1	5	1
1123801149	2006	0	2	1	1	2	1	2	1	2	1	0	1	1	2	3	3	2	3	3	3	3	2	0
1124102221	2006	0	0	0	1	2	1	2	1	2	1	0	0	1	2	3	3	3	2	2	1	3	4	0
1124201153	2006	0	2	1	2	1	1	2	1	3	1	0	0	1	2	3	1	2	3	3	1	3	4	0
1124301146	2006	0	2	3	1	2	1	2	0	3	0	1	0	1	3	2	3	3	2	2	2	2	5	0
1124401157	2006	0	2	1	2	1	1	2	0	2	1	0	0	1	3	3	3	2	3	3	2	3	2	0
1124503324	2006	0	0	0	2	1	1	2	0	3	0	1	1	1	3	3	3	3	3	3	3	1	1	0
1125501140	2006	0	1	0	1	2	1	2	1	2	1	0	1	1	1	3	3	1	3	3	1	2	4	0
1126701156	2006	0	2	1	1	2	1	2	1	2	2	1	1	1	3	3	3	1	3	2	2	3	3	0
1126802228	2006	0	1	0	1	2	1	2	1	1	1	0	1	1	3	3	3	3	3	3	3	2	1	0
1127801126	2006	0	1	0	2	1	1	1	1	2	0	0	1	1	3	3	3	1	3	3	3	3	1	0
1127901141	2006	0	1	0	0	2	1	1	1	2	1	1	1	1	3	1	2	1	1	3	1	3	5	0
1128001143	2006	0	1	0	1	3	1	1	1	2	1	0	1	1	3	2	2	3	1	3	3	3	3	0
1128101153	2006	0	2	1	2	3	2	1	0	3	2	0	1	1	2	2	3	2	1	2	3	3	5	0
1128301136	2006	0	1	1	1	2	1	1	1	2	0	0	1	1	3	3	3	1	1	3	1	2	4	0
1128501144	2006	0	1	1	0	3	1	1	1	3	1	0	0	1	3	1	3	2	1	3	3	3	3	0
1128701141	2006	0	1	1	0	3	1	2	1	1	1	0	1	1	3	3	3	2	3	3	2	2	3	0
1129003322	2006	0	0	0	1	2	1	2	0	1	1	0	1	1	3	3	3	1	2	3	3	2	3	0
1129505520	2006	0	0	0	1	2	1	2	0	2	1	0	1	1	2	3	3	3	3	3	3	3	1	0
1129601148	2006	0	2	1	1	2	1	2	1	1	1	0	1	1	1	3	3	2	3	3	1	3	3	0
1130001139	2006	0	1	1	2	2	1	2	1	2	1	0	1	1	3	3	1	1	3	3	3	3	2	0
1130501161	2006	0	2	1	1	3	1	2	0	2	1	0	0	1	3	3	2	1	3	3	1	3	3	0
1130604434	2006	0	1	0	2	1	1	2	1	5	0	0	1	1	3	2	1	1	3	3	1	3	4	0
1131105524	2006	0	0	0	2	2	1	2	0	2	0	0	1	1	2	2	2	2	3	3	1	3	5	0
1131401150	2006	0	2	1	0	3	1	2	1	1	1	0	1	1	1	3	3	3	3	3	1	3	2	0
1131503321	2006	0	0	0	2	2	1	2	0	1	0	0	1	1	1	2	2	2	3	2	1	1	7	0
1132204448	2006	0	2	0	1	2	1	2	1	2	1	0	1	1	2	3	3	3	3	2	1	1	4	0
1132701145	2006	0	2	1	1	1	1	0	1	2	2	0	1	1	2	2	3	1	3	3	3	1	4	0
1134004422	2006	0	0	0	1	2	1	1	0	2	1	0	1	1	3	3	3	2	3	3	3	3	1	0
1134201141	2006	0	1	1	2	1	1	1	0	2	1	0	1	1	3	3	3	3	3	3	3	3	0	0
1134401142	2006	0	1	0	2	1	1	1	1	1	1	0	0	1	3	3	3	3	3	3	3	3	0	0
1134901156	2006	0	2	0	2	1	1	1	1	2	1	0	0	1	3	3	3	3	3	3	3	3	0	0
1135204420	2006	0	0	0	1	2	1	1	0	1	1	0	1	1	3	2	3	3	3	3	3	3	1	0
1135301138	2006	0	1	0	0	2	1	1	1	2	1	1	1	1	3	3	3	3	3	3	3	3	0	1
1135601146	2006	0	2	1	1	2	1	1	1	2	1	0	0	1	3	2	3	2	3	3	3	2	3	0
1135703316	2006	0	0	0	0	2	1	1	0	1	1	0	1	1	2	1	3	3	3	3	2	3	3	1
1135801130	2006	0	1	0	0	3	1	1	1	2	0	0	1	1	3	3	3	2	3	3	2	2	3	0
1135901163	2006	0	2	2	0	2	1	1	0	1	1	0	1	1	3	3	3	2	3	3	3	2	2	0
1136001163	2006	0	2	2	1	0	1	1	0	3	2	0	1	1	3	3	1	3	3	3	1	3	2	0
1136601160	2006	0	2	1	0	2	1	2	1	3	1	0	0	1	2	1	3	3	3	3	3	3	2	0
1137201149	2006	0	2	1	0	2	1	2	1	2	2	1	1	1	3	3	3	1	3	3	3	2	2	0
1137501163	2006	0	2	1	1	1	1	2	0	1	2	0	1	1	3	3	3	3	3	3	3	1	1	0
1138303321	2006	0	0	0	1	2	1	2	0	1	1	0	1	1	3	3	3	3	3	3	1	3	1	0
1138401140	2006	0	1	1	1	1	1	2	1	3	0	0	0	1	2	2	3	3	3	3	1	1	4	0
1138701149	2006	0	2	1	1	2	1	2	1	3	0	0	0	1	2	2	3	2	3	3	1	3	4	0
1139001133	2006	0	1	1	1	2	1	2	1	2	0	0	1	1	2	3	3	3	3	3	2	3	2	0
1139301145	2006	0	2	1	1	2	1	2	1	2	1	0	1	1	3	3	3	2	3	3	1	2	3	0
1139601132	2006	0	1	1	1	2	1	2	1	2	0	0	1	1	3	3	1	3	3	3	1	3	2	0
1139701144	2006	0	1	0	1	2	1	2	1	2	1	0	1	1	3	1	3	3	3	3	2	3	2	0
1139901140	2006	0	1	0	1	3	1	2	1	1	0	0	1	1	3	3	3	3	3	3	1	3	1	0
1140101144	2006	0	1	1	2	1	1	2	1	2	2	0	0	1	3	2	3	3	3	3	1	3	2	0
1140401164	2006	0	2	2	2	0	1	2	1	2	0	0	0	1	3	3	2	3	3	3	3	3	1	0
1140704423	2006	0	0	0	1	2	1	2	1	1	0	0	0	1	3	3	3	3	3	3	3	3	0	0
1140801155	2006	0	2	1	2	0	1	2	0	3	1	1	0	1	3	3	3	3	3	3	3	2	1	0
1140902236	2006	0	1	0	2	2	1	2	0	2	0	1	0	1	3	3	3	2	2	2	2	2	5	0
1141001162	2006	0	2	1	2	0	1	2	1	2	2	0	1	1	2	3	1	3	3	3	3	2	3	0
1141201158	2006	0	2	1	2	0	1	2	0	2	2	0	0	1	3	2	1	3	3	3	3	2	3	0
1141703318	2006	0	0	0	1	2	1	2	0	1	0	0	1	1	3	3	2	2	3	3	3	3	2	0
1142401134	2006	0	1	0	1	2	1	1	0	2	1	0	0	1	3	3	3	3	1	1	1	1	4	0
1142503327	2006	0	1	0	2	3	1	1	1	1	0	0	0	1	3	2	1	2	2	2	3	2	6	0
1142602231	2006	0	1	0	1	1	1	1	0	2	1	0	1	1	3	2	2	3	3	3	2	3	3	1
1142701161	2006	0	2	0	0	2	1	1	0	2	0	0	1	1	2	3	3	3	2	2	2	3	4	0
1143001121	2006	0	0	0	1	1	1	1	1	2	0	0	0	1	3	3	3	3	2	2	2	3	3	0
1143201150	2006	0	2	0	2	0	1	0	0	2	1	1	1	1	2	1	1	2	3	3	1	2	6	0
1143703341	2006	0	1	0	1	1	1	0	0	3	2	1	0	1	3	3	3	3	3	3	1	3	1	0
1143901149	2006	0	2	1	0	3	1	0	1	2	1	0	1	1	3	3	2	2	3	2	1	3	4	0
1144601138	2006	0	1	1	1	2	1	1	1	2	1	0	0	1	3	3	2	3	3	2	2	3	3	0
1144801137	2006	0	1	1	1	2	1	1	0	3	1	0	1	1	3	1	3	3	3	3	3	3	1	1
1145001163	2006	0	2	1	1	2	1	1	0	3	2	0	1	1	3	3	3	2	3	2	3	3	2	0
1145601153	2006	0	2	1	1	2	1	1	1	3	2	1	0	1	2	3	3	3	3	3	3	3	1	0
1146401160	2006	0	2	1	1	2	1	1	0	4	2	1	1	1	2	1	3	2	2	1	2	2	7	0
1146503331	2006	0	1	0	2	1	1	1	1	2	0	0	0	1	3	2	3	2	3	3	3	3	2	0
1146803321	2006	0	0	0	1	2	1	1	0	2	0	0	1	1	3	3	3	2	2	2	3	3	3	0
1146903321	2006	0	0	0	1	2	1	1	1	1	1	0	1	1	3	2	3	2	3	3	3	2	3	0
1147701160	2006	0	2	0	1	1	1	1	0	2	0	0	1	1	3	3	3	3	3	3	3	3	0	0
1147801147	2006	0	2	0	1	2	1	1	1	2	0	0	0	1	3	2	3	3	3	3	3	3	1	0
1147901160	2006	0	2	1	0	1	1	1	0	2	1	0	1	1	3	3	3	3	3	3	3	3	0	0
1148001142	2006	0	1	0	0	3	1	1	0	5	2	1	1	1	2	3	2	3	3	3	3	2	3	1
1148101153	2006	0	2	1	0	3	1	1	1	3	1	0	1	1	3	2	3	3	3	3	3	1	2	0
1148801141	2006	0	1	1	1	2	1	1	1	2	1	0	0	1	2	1	3	1	3	1	1	1	6	0
1149001139	2006	0	1	1	1	1	1	1	1	2	0	0	1	1	1	3	3	1	3	3	1	1	4	0
1149501124	2006	0	0	0	1	2	1	1	1	2	1	0	1	1	2	3	3	3	3	3	1	3	2	0
1150001130	2006	0	1	0	1	2	1	1	1	2	0	0	1	1	2	3	3	3	3	3	2	3	2	0
1150201143	2006	0	1	1	1	2	1	1	0	2	0	0	1	1	1	3	3	3	3	3	2	2	3	1
1150301127	2006	0	1	0	1	2	1	1	1	1	1	0	0	1	2	3	2	1	3	3	1	1	5	0
1150401130	2006	0	1	1	2	2	1	1	1	2	1	0	1	1	2	1	2	3	3	3	1	3	4	1
1150801134	2006	0	1	1	1	1	1	1	1	2	0	0	1	1	2	3	2	1	2	2	1	1	7	1
1151003322	2006	0	0	0	0	3	1	1	0	1	0	0	0	1	2	3	3	2	3	3	1	2	4	0
1151504422	2006	0	0	0	1	2	1	1	0	2	0	0	1	1	3	3	3	2	3	3	1	3	2	0
1151601132	2006	0	1	1	2	2	1	1	1	2	0	0	0	1	3	3	1	3	3	3	1	3	2	0
1151801164	2006	0	2	1	1	2	1	1	1	2	2	0	0	1	1	3	3	3	2	2	2	3	4	0
1152302226	2006	0	1	0	0	3	1	1	1	2	0	0	1	1	2	1	3	3	3	3	3	3	2	0
1152401129	2006	0	1	1	1	1	1	1	1	2	0	0	0	1	1	1	3	3	3	3	2	2	4	0
1152801142	2006	0	1	1	1	0	1	1	0	2	1	0	1	1	3	2	3	1	3	3	2	3	3	0
1152901143	2006	0	1	1	2	2	1	1	1	2	1	0	1	1	3	2	3	2	3	3	3	2	3	0
1153001140	2006	0	1	1	1	3	1	1	1	2	1	0	1	1	3	2	2	3	3	2	1	2	5	1
1153101142	2006	0	1	1	2	2	1	1	1	2	0	1	0	1	3	3	3	1	3	3	1	2	3	0
1153301151	2006	0	2	1	0	3	1	1	1	1	0	0	1	1	3	3	2	1	3	3	1	3	3	0
1153401136	2006	0	1	1	1	2	1	1	1	1	1	0	0	1	3	3	2	1	3	3	1	3	3	0
1153601129	2006	0	1	1	1	1	1	1	1	2	1	0	0	1	3	3	3	3	3	3	3	3	0	0
1153801134	2006	0	1	1	1	2	1	1	1	2	0	0	0	1	2	2	2	1	3	3	1	1	6	0
1154103330	2006	0	1	0	0	2	1	1	1	2	2	0	1	1	1	3	3	2	3	3	2	3	3	0
1154901150	2006	0	2	1	1	2	1	1	0	3	2	0	1	1	3	3	3	3	3	3	3	3	0	0
1155401134	2006	0	1	1	0	3	1	1	1	2	1	0	1	1	1	3	2	1	3	1	2	3	5	0
1156301143	2006	0	1	1	1	2	2	1	0	2	0	0	1	1	2	2	3	1	3	3	1	3	4	0
1156401140	2006	0	1	0	0	2	1	1	1	2	0	0	1	1	2	3	2	1	3	3	1	2	5	0
1156801142	2006	0	1	1	1	1	1	1	1	1	0	0	0	1	3	3	3	3	3	3	1	2	2	0
1157401135	2006	0	1	1	1	0	1	1	1	2	0	0	1	1	3	3	3	3	3	3	2	3	1	0
1157503320	2006	0	0	0	2	1	1	1	0	1	0	0	0	1	3	3	3	1	1	1	1	2	5	0
1157601156	2006	0	2	1	0	0	1	1	1	3	1	0	0	1	1	1	3	1	3	3	1	2	5	1
1157903355	2006	0	2	3	2	0	1	1	0	4	2	1	0	0	3	2	3	2	3	3	1	3	3	1
1158303317	2006	0	0	0	1	2	1	1	0	2	1	0	1	1	3	3	3	3	3	3	3	3	0	0
1158601135	2006	0	1	1	1	1	1	1	1	1	0	0	0	1	3	3	3	3	3	3	3	3	0	0
1159001143	2006	0	1	1	1	2	1	1	1	2	2	0	1	1	3	2	2	3	3	3	3	2	3	0
1159401152	2006	0	2	1	1	1	1	1	1	2	1	0	1	1	2	1	2	3	3	3	3	3	3	0
1159501149	2006	0	2	1	2	0	1	1	1	2	0	0	1	1	3	2	1	2	3	3	3	3	3	0
1159901129	2006	0	1	1	2	2	1	1	1	2	0	0	0	1	3	2	1	3	3	3	1	3	3	0
1161001125	2006	0	1	0	1	0	1	0	1	2	1	0	1	1	3	3	1	3	3	3	3	3	1	0
1161101133	2006	0	1	1	1	1	1	0	1	2	0	1	1	1	3	3	1	3	3	3	3	3	1	0
1161402246	2006	0	2	1	1	2	1	0	1	2	0	0	0	1	3	3	1	3	3	3	3	3	1	0
1161601157	2006	0	2	1	2	0	1	0	0	3	2	0	1	1	3	2	1	3	3	1	3	3	3	0
1161805518	2006	0	0	0	1	2	1	0	0	2	0	0	1	1	2	2	1	3	3	1	1	1	6	0
1162001142	2006	0	1	1	1	2	1	1	1	2	1	0	0	1	3	2	3	3	2	3	3	1	3	0
1163101139	2006	0	1	1	2	0	1	0	0	2	1	1	0	1	3	3	2	3	3	3	3	3	1	0
1163801154	2006	0	2	1	2	0	1	0	0	2	2	0	1	1	1	3	3	3	3	3	3	3	1	0
1163903353	2006	0	2	0	2	1	1	0	0	3	1	0	1	1	3	3	3	3	3	3	3	3	0	0
1164201131	2006	0	1	0	2	2	1	0	1	2	0	0	0	1	1	3	1	3	2	3	1	3	4	0
1164401164	2006	0	2	2	2	1	1	0	0	1	0	0	0	1	3	3	3	3	2	3	1	3	2	0
1164501135	2006	0	1	1	0	1	1	1	1	2	1	0	0	1	3	3	3	3	3	3	1	3	1	0
1165401159	2006	0	2	1	2	0	1	1	0	4	2	0	0	1	3	3	3	2	3	3	2	3	2	0
1165701140	2006	0	1	1	0	1	1	1	0	3	2	1	0	1	2	3	2	1	3	3	1	3	4	0
1165801132	2006	0	1	1	1	1	1	1	1	1	0	1	1	1	3	1	3	3	1	1	1	1	5	0
1166101160	2006	0	2	0	2	1	1	1	0	3	2	0	0	0	3	3	3	1	3	3	3	3	1	0
1166901152	2006	0	2	1	2	1	1	1	1	2	1	0	1	1	3	3	3	1	1	3	1	1	4	0
1167301142	2006	0	1	1	1	2	1	2	0	2	1	1	0	1	2	3	3	2	3	3	1	1	4	1
1168101138	2006	0	1	1	1	3	1	2	1	2	1	1	1	1	1	3	3	1	1	1	1	3	5	0
1168201144	2006	0	1	1	0	1	1	2	0	1	0	0	1	1	3	3	3	3	3	3	1	3	1	0
1168301158	2006	0	2	0	1	0	1	2	1	2	0	0	0	1	3	3	3	3	3	3	3	3	0	0
1169503332	2006	0	1	0	1	1	1	2	0	3	2	1	1	1	2	2	3	3	3	3	1	3	3	1
1169901157	2006	0	2	1	1	1	1	2	0	4	2	0	0	1	1	2	2	1	3	1	1	1	7	1
1170301135	2006	0	1	0	0	3	1	2	1	1	0	0	1	1	2	3	3	3	3	3	3	3	1	0
1170404422	2006	0	0	0	0	2	1	2	0	2	0	0	1	1	3	2	3	1	3	1	1	1	5	1
1170701149	2006	0	2	1	1	3	1	2	1	1	1	0	0	1	3	3	2	1	3	3	2	2	4	1
1171001157	2006	0	2	1	0	3	1	2	1	2	1	1	0	1	3	2	2	1	3	1	3	2	5	1
1171502239	2006	0	1	0	0	3	1	2	0	2	1	0	0	1	3	3	3	3	3	3	2	2	2	0
1172001160	2006	0	2	1	1	1	1	2	0	2	1	0	1	1	1	1	3	1	3	1	1	1	6	0
1172101145	2006	0	2	0	1	1	1	2	1	2	1	0	0	1	3	3	3	2	3	3	3	3	1	0
1172304416	2006	0	0	0	1	1	1	2	0	2	1	0	1	1	3	3	3	2	3	3	3	1	2	1
1172601149	2006	0	2	1	2	1	1	2	1	3	2	0	1	1	1	2	3	1	3	3	1	3	4	0
1172901122	2006	0	0	0	2	1	1	2	1	2	0	0	0	1	1	1	3	3	3	3	3	3	2	0
1173801141	2006	0	1	0	0	3	1	2	1	1	0	0	1	1	1	1	2	1	3	1	1	1	7	0
1174104421	2006	0	0	0	0	2	1	2	0	1	1	0	1	1	3	2	3	3	3	3	2	1	3	0
1174303319	2006	0	0	0	0	2	1	2	0	2	1	0	1	1	2	3	3	2	2	2	1	2	6	0
1174501132	2006	0	1	0	0	2	1	2	1	1	0	0	0	1	1	2	2	3	3	3	2	3	4	0
1174803357	2006	0	2	1	1	0	1	2	0	3	2	0	0	1	3	2	1	1	3	3	1	3	4	0
1175302235	2006	0	1	1	2	1	1	2	1	2	2	1	1	1	3	2	3	2	3	3	3	3	2	0
1175401145	2006	0	2	1	1	1	1	2	1	2	2	0	0	1	3	3	3	2	3	3	3	2	2	0
1176001134	2006	0	1	1	2	1	1	0	1	2	1	0	0	1	3	3	3	3	3	3	3	3	0	0
1177003339	2006	0	1	0	2	2	1	0	1	4	2	0	1	1	3	3	3	3	1	3	2	3	2	0
1178601158	2006	0	2	0	2	1	1	0	1	3	2	0	0	1	3	3	2	3	3	3	1	3	2	0
1178701144	2006	0	1	1	2	1	1	0	1	3	2	0	0	1	3	3	1	3	3	3	3	3	1	0
1178903327	2006	0	1	0	2	1	1	0	0	4	2	1	0	1	3	3	3	2	3	3	3	3	1	1
1179001149	2006	0	2	0	2	0	1	0	1	2	0	0	0	1	3	3	1	3	3	3	3	3	1	0
1179201148	2006	0	2	1	0	3	1	1	1	2	1	0	1	1	1	3	1	3	3	3	1	3	3	0
1179405524	2006	0	0	0	0	2	1	1	0	2	0	0	1	1	1	3	1	2	3	2	3	1	5	0
1179901151	2006	0	2	1	0	3	1	1	1	1	1	0	0	1	1	3	3	3	3	3	1	3	2	0
1180001148	2006	0	2	1	1	2	1	1	1	2	0	0	0	1	3	1	1	3	3	3	2	3	3	0
1180101131	2006	0	1	1	1	1	1	1	1	3	2	0	0	1	1	2	2	2	3	2	2	3	6	0
1180601153	2006	0	2	1	2	1	1	1	1	2	1	0	1	1	3	3	1	1	3	3	1	3	3	0
1180801152	2006	0	2	3	2	0	1	1	0	3	1	0	1	0	1	1	1	3	3	2	1	1	6	0
1181101139	2006	0	1	1	1	2	1	1	1	2	2	1	1	1	1	2	2	1	3	1	1	2	7	0
1181301142	2006	0	1	1	2	2	1	1	1	2	0	0	1	1	2	3	3	3	3	3	1	3	2	0
1181601145	2006	0	2	1	0	1	1	1	1	2	1	0	0	1	1	1	1	1	2	2	1	3	7	1
1182001140	2006	0	1	1	0	3	1	1	1	2	1	0	0	1	3	3	2	3	3	3	2	3	2	1
1182203333	2006	0	1	0	2	1	1	1	0	3	1	0	1	1	1	3	1	3	1	1	1	3	5	1
1182303322	2006	0	0	0	2	2	1	1	0	2	0	0	1	1	2	3	3	3	3	3	2	3	2	0
1182501161	2006	0	2	2	0	0	1	1	0	1	2	0	1	1	3	3	1	3	3	3	1	3	2	0
1182801153	2006	0	2	1	1	2	1	1	1	2	2	0	0	1	2	3	3	3	3	3	3	3	1	0
1182901158	2006	0	2	1	2	0	1	1	1	3	2	0	0	1	3	1	2	3	3	3	3	3	2	0
1183301142	2006	0	1	1	2	1	1	1	1	3	2	0	0	1	1	1	1	1	3	3	2	3	5	1
1183601144	2006	0	1	0	2	1	1	1	0	2	1	0	1	1	3	2	3	2	3	3	1	3	3	1
1184001148	2006	0	2	3	2	1	1	0	1	3	1	0	0	1	3	3	3	2	3	3	3	3	1	1
1184804424	2006	0	0	0	2	1	1	0	0	5	0	1	1	1	3	3	3	2	3	3	3	3	1	0
1185001163	2006	0	2	1	2	0	1	0	0	3	2	1	0	1	3	3	3	3	3	3	3	3	0	1
1185101133	2006	0	1	1	2	1	1	0	0	3	2	0	0	1	2	3	1	2	3	3	3	2	4	1
1185402242	2006	0	1	1	1	1	2	1	1	1	1	0	1	1	3	3	2	3	3	3	3	3	1	1
1185503316	2006	0	0	0	0	2	1	1	0	1	1	0	1	1	3	1	2	2	3	1	3	3	4	0
1186001160	2006	0	2	1	1	2	1	1	0	2	2	0	1	1	1	1	1	2	3	3	3	2	5	0
1186201162	2006	0	2	1	1	0	1	1	0	5	2	1	0	1	3	3	2	3	3	3	3	3	1	1
1186401125	2006	0	1	0	2	1	1	1	1	2	1	0	0	1	3	3	3	2	3	3	1	3	2	0
1186801129	2006	0	1	3	0	2	1	1	0	5	1	1	0	1	2	3	1	1	1	1	1	1	7	1
1187302236	2006	0	1	1	1	2	1	1	1	1	0	0	1	1	3	3	3	3	3	3	3	3	0	0
1187702261	2006	0	2	1	2	0	1	1	0	4	2	0	1	0	3	3	3	3	3	3	3	3	0	0
1189202241	2006	0	1	1	0	3	1	2	1	1	0	0	1	1	3	3	3	3	3	3	2	3	1	0
1189401134	2006	0	1	0	2	1	1	2	1	2	1	0	1	1	2	2	2	2	3	2	3	2	6	0
1189504459	2006	0	2	1	0	3	1	2	1	2	1	0	1	1	2	3	3	1	3	1	1	1	5	0
1190103318	2006	0	0	0	1	2	1	2	0	3	1	0	1	1	3	3	3	2	3	3	1	1	3	1
1190403339	2006	0	1	3	1	2	1	2	0	3	0	1	0	0	2	3	3	2	3	2	1	3	4	0
1191401124	2006	0	0	0	1	0	2	2	1	1	0	0	1	1	3	3	3	3	3	3	2	3	1	0
1193403316	2006	0	0	0	0	1	1	2	0	2	1	0	0	1	3	3	3	3	3	3	3	1	1	1
1193703319	2006	0	0	0	1	1	1	2	0	1	0	0	1	1	2	3	3	3	3	3	3	3	1	0
1194204423	2006	0	0	0	0	3	1	2	0	1	0	0	1	1	3	3	3	1	3	3	1	3	2	0
1194403320	2006	0	0	0	0	2	1	2	0	2	0	0	1	1	3	3	1	3	3	3	3	3	1	0
1194901149	2006	0	2	1	1	1	1	2	1	3	2	0	1	1	3	3	3	2	3	2	2	3	3	1
1195101157	2006	0	2	1	2	0	1	2	0	3	2	1	1	1	3	3	3	2	3	3	2	3	2	1
1195301158	2006	0	2	1	1	1	1	2	1	3	1	0	1	1	1	3	3	2	3	3	3	3	2	0
1195401141	2006	0	1	1	0	3	1	2	1	2	2	1	1	1	3	2	3	2	3	3	2	1	4	1
1195501134	2006	0	1	1	0	3	1	2	1	2	1	0	1	1	3	3	3	3	3	3	3	3	0	0
1196001152	2006	0	2	0	2	0	1	1	0	3	0	0	1	1	3	3	3	1	3	3	2	2	3	1
1196801131	2006	0	1	0	2	2	1	1	1	2	1	0	1	1	3	3	3	1	3	3	1	3	2	0
1196904453	2006	0	2	1	1	1	1	1	0	5	1	1	1	1	3	3	3	3	3	3	1	3	1	0
1197301155	2006	0	2	1	2	1	1	1	1	2	0	0	0	1	3	3	3	3	3	3	1	3	1	0
1197602259	2006	0	2	1	1	1	1	1	0	3	1	1	0	1	3	3	3	2	3	3	3	3	1	1
1197901145	2006	0	2	0	2	2	1	1	1	2	1	0	0	1	3	3	3	2	3	3	1	3	2	0
1198201117	2006	0	0	0	1	2	1	1	0	1	0	0	1	1	3	3	3	3	3	3	1	2	2	0
1199801149	2006	0	2	1	1	3	1	1	0	3	1	0	1	1	3	3	2	3	3	3	3	3	1	0
1201124862	2011	1	2	0	0	2	1	0	0	2	2	0	0	0	3	3	2	3	3	3	3	1	2	1
1202123064	2011	1	1	1	1	2	1	0	1	2	0	0	0	1	3	3	3	3	3	3	3	1	1	0
1203113761	2011	0	1	1	0	2	1	0	1	2	1	0	1	1	3	3	3	2	3	3	1	3	2	0
1205116363	2011	0	2	1	1	2	1	0	1	3	2	0	1	1	3	3	3	3	3	3	3	3	0	1
1206124165	2011	1	1	1	2	2	1	0	0	2	1	0	1	1	3	1	3	1	3	3	3	1	3	0
1208115965	2011	0	2	0	2	0	1	0	0	2	2	0	0	1	1	3	3	1	3	3	2	1	4	0
1212125461	2011	1	2	1	0	2	1	0	0	4	2	1	1	1	3	3	3	3	3	3	3	3	0	1
1215125165	2011	1	2	1	2	1	1	0	0	3	2	1	0	1	3	2	3	3	3	3	1	3	2	1
1219115061	2011	0	2	0	0	3	2	0	1	3	2	0	0	1	3	1	3	3	3	3	3	3	1	0
1301113764	2011	0	1	1	1	3	1	0	1	1	1	0	1	1	3	3	3	3	3	3	2	3	1	0
1302123666	2011	1	1	3	2	2	1	0	1	2	1	1	1	1	1	1	3	3	1	3	3	2	4	0
1303114966	2011	0	2	1	2	2	1	0	0	2	1	0	0	1	3	1	2	1	1	3	1	1	6	0
1304123863	2011	1	1	1	1	2	1	0	0	2	1	0	0	1	3	3	3	2	3	3	3	3	1	0
1306122863	2011	1	1	1	1	2	1	0	1	3	0	0	0	1	3	2	3	3	3	3	3	3	1	0
1307113164	2011	0	1	1	1	2	2	0	1	2	0	0	0	1	3	2	3	3	3	3	3	3	1	0
1310125862	2011	1	2	1	0	2	1	0	0	3	2	0	0	1	3	3	3	3	3	3	2	3	1	1
1321116465	2011	0	2	1	2	2	1	0	0	3	2	1	1	1	3	3	3	2	3	1	1	1	4	1
1402111866	2011	0	0	0	2	2	1	0	1	2	0	0	0	1	3	3	3	3	3	3	3	3	0	0
1403114166	2011	0	1	1	2	2	1	0	0	2	0	0	0	1	3	1	3	3	3	1	1	3	3	0
1406124661	2011	1	2	1	0	0	1	0	0	3	2	0	0	1	3	3	3	3	3	3	3	3	0	1
1410125265	2011	1	2	1	2	1	1	0	0	3	1	0	1	1	2	1	2	3	1	3	2	3	5	0
1412125566	2011	1	2	1	2	0	1	0	0	2	0	0	1	1	3	3	2	2	3	3	3	3	2	0
1416124566	2011	1	2	1	2	0	1	0	0	3	1	0	0	1	1	3	3	1	3	3	3	3	2	1
1418122163	2011	1	0	1	1	2	2	0	0	1	0	0	0	1	3	3	3	3	3	3	3	3	0	0
1419122465	2011	1	0	1	2	2	2	0	1	1	0	0	0	0	3	3	3	3	3	3	3	3	0	0
1501122166	2011	1	0	0	2	2	1	0	1	2	1	0	1	1	3	3	2	3	3	3	3	3	1	0
1503112963	2011	0	1	1	1	2	1	0	1	1	1	0	1	1	3	3	3	3	3	3	3	3	0	0
1504115866	2011	0	2	1	2	1	1	0	0	2	0	0	0	1	3	3	3	3	3	3	3	2	1	0
1505114463	2011	0	1	0	1	2	1	0	1	2	0	0	0	1	3	3	3	2	3	3	2	3	2	0
1507125666	2011	1	2	1	2	1	1	0	0	3	2	1	0	1	3	3	3	3	3	3	3	3	0	1
1509115466	2011	0	2	1	2	2	1	0	0	2	1	0	1	1	3	3	3	2	3	3	3	1	2	0
1518116363	2011	0	2	1	1	2	1	0	1	2	2	0	0	1	3	3	3	3	3	3	3	2	1	1
1520125965	2011	1	2	1	2	0	1	0	0	2	0	0	0	1	3	3	3	3	3	3	3	3	0	0
1604123764	2011	1	1	1	1	2	1	0	0	1	1	0	1	1	3	3	3	3	3	3	3	3	0	0
1606122765	2011	1	1	1	2	2	2	0	1	3	0	0	0	1	3	2	2	2	3	3	3	3	3	1
1609124166	2011	1	1	0	2	1	1	0	0	3	2	1	0	1	1	3	3	3	3	3	3	3	1	1
1610001140	2006	1	1	0	0	1	1	0	1	2	1	0	1	1	3	3	1	2	1	3	3	3	3	1
1610202255	2006	1	2	3	0	3	2	0	1	3	0	0	1	1	3	2	1	3	3	3	3	1	3	0
1610302230	2006	1	1	0	1	3	1	0	1	2	1	1	1	1	1	3	1	2	3	1	1	3	5	1
1610402249	2006	1	2	1	2	3	2	0	1	3	2	1	0	1	3	3	1	1	3	3	1	3	3	0
1610502243	2006	1	1	1	1	2	2	0	1	1	0	0	1	1	3	3	3	3	3	2	1	3	2	0
1610601164	2006	1	2	2	2	2	2	0	0	2	1	0	1	1	3	3	1	2	3	3	1	2	4	0
1610701133	2006	1	1	0	1	3	1	0	1	1	1	0	1	1	3	3	3	2	3	3	3	3	1	1
1611114566	2011	0	2	1	2	1	1	0	1	2	1	0	0	0	3	2	3	3	3	3	3	3	1	0
1611201153	2006	1	2	1	1	1	1	1	0	3	2	1	1	1	3	3	1	1	1	1	1	1	6	1
1611603338	2006	1	1	1	1	1	1	1	1	2	1	0	0	1	1	1	1	2	3	1	1	1	7	0
1611802225	2006	1	1	0	1	2	2	1	1	2	0	0	0	1	1	2	1	1	3	2	1	3	6	0
1611903357	2006	1	2	1	2	1	1	1	0	3	2	0	1	1	1	1	1	2	3	1	2	2	7	1
1612002255	2006	1	2	1	1	1	1	1	0	3	1	0	0	1	3	3	2	3	3	2	2	3	3	0
1612101151	2006	1	2	3	2	0	1	1	1	2	2	0	1	1	1	1	3	3	3	2	3	3	3	0
1612201139	2006	1	1	1	2	2	1	1	1	2	2	0	0	1	3	3	2	3	3	3	3	3	1	0
1612302236	2006	1	1	1	2	2	1	1	0	3	2	1	1	1	1	2	1	2	3	3	3	2	5	1
1612402238	2006	1	1	1	1	3	1	1	1	2	1	0	0	1	3	2	1	3	3	3	1	1	4	0
1612501135	2006	1	1	1	1	2	1	1	0	3	1	0	0	0	2	2	1	3	3	3	3	1	4	0
1612602240	2006	1	1	1	1	1	1	1	1	3	1	0	0	1	3	3	2	2	3	3	1	3	3	0
1612701162	2006	1	2	0	2	0	1	1	0	4	2	1	0	1	3	3	2	2	3	3	3	2	3	0
1612903352	2006	1	2	2	2	1	1	1	0	2	1	0	1	1	3	3	2	3	3	3	1	3	2	0
1613003326	2006	1	1	1	1	2	2	1	0	1	1	1	1	1	3	3	2	2	3	3	3	2	3	0
1613102226	2006	1	1	0	2	1	1	1	1	3	2	0	0	1	1	2	3	2	3	2	3	2	5	1
1613124565	2011	1	2	1	2	1	1	0	1	2	1	0	0	0	1	1	2	3	3	3	3	3	3	1
1613401149	2006	1	2	1	2	0	1	1	1	3	2	0	0	1	1	1	2	2	3	2	1	2	7	1
1613501127	2006	1	1	1	2	2	1	1	0	2	1	0	1	1	3	3	3	3	3	3	3	3	0	0
1613603317	2006	1	0	0	0	2	1	1	0	2	1	0	0	1	3	3	3	3	3	3	2	3	1	0
1613701132	2006	1	1	3	1	2	1	1	0	2	2	0	1	1	3	2	3	3	3	3	3	3	1	0
1613802231	2006	1	1	1	1	2	2	1	1	3	2	0	0	1	3	3	3	3	3	3	3	3	0	0
1613902256	2006	1	2	1	2	0	1	1	0	3	2	1	0	1	3	3	3	3	3	3	2	3	1	0
1614101157	2006	1	2	1	0	3	1	1	1	3	2	0	1	1	3	3	3	3	3	3	3	3	0	0
1614115563	2011	0	2	1	1	2	1	0	1	2	1	0	0	1	3	2	3	3	2	3	2	3	3	0
1614303317	2006	1	0	0	1	2	1	1	0	2	1	0	0	1	3	3	3	3	3	3	3	3	0	0
1614401129	2006	1	1	1	0	3	1	1	1	1	0	0	0	1	3	3	3	3	3	3	3	3	0	0
1614502230	2006	1	1	1	1	2	2	1	1	1	1	0	0	1	3	3	3	3	3	3	3	3	0	0
1614702229	2006	1	1	1	1	3	1	1	1	1	0	0	0	1	3	3	3	3	3	3	3	3	0	0
1614801153	2006	1	2	1	1	0	1	1	1	3	2	0	0	1	3	3	3	3	3	3	3	3	0	0
1614901128	2006	1	1	1	1	2	1	1	1	3	1	0	1	1	3	3	3	3	3	3	3	3	0	0
1615001142	2006	1	1	1	2	1	1	0	0	2	2	0	0	1	3	3	3	2	3	3	3	2	2	1
1615102232	2006	1	1	1	2	2	2	0	1	2	0	0	0	1	3	3	3	3	3	3	3	3	0	0
1615401128	2006	1	1	1	2	2	2	0	1	2	1	0	0	1	3	3	1	3	3	3	3	2	2	0
1615601159	2006	1	2	1	2	1	1	0	0	3	2	0	0	1	2	3	3	3	3	3	3	1	2	0
1615801129	2006	1	1	1	2	1	1	0	0	3	1	0	0	1	1	3	2	2	3	3	3	1	4	1
1616001157	2006	1	2	0	0	3	1	0	1	1	1	0	1	1	1	3	3	3	3	3	3	3	1	0
1616201161	2006	1	2	2	2	1	1	0	0	3	2	0	1	1	3	3	3	3	3	3	3	2	1	1
1616301149	2006	1	2	1	1	1	1	0	1	2	2	0	1	1	3	3	2	2	3	3	2	3	3	0
1616503331	2006	1	1	1	1	2	1	0	0	2	0	0	0	1	3	3	3	3	3	3	3	3	0	0
1616601142	2006	1	1	1	2	1	1	0	1	1	1	0	0	0	2	2	3	2	3	3	3	3	3	0
1616701143	2006	1	1	1	2	1	1	0	0	5	2	1	0	1	2	2	1	2	3	3	3	3	4	1
1616902248	2006	1	2	3	2	2	2	0	1	2	0	0	1	1	2	3	3	3	3	3	3	1	2	0
1617002249	2006	1	2	1	1	1	1	0	0	3	2	0	0	1	1	1	2	2	3	3	2	3	5	1
1617402253	2006	1	2	1	2	0	1	0	0	3	2	1	0	1	3	3	2	3	3	3	2	3	2	1
1617902233	2006	1	1	1	2	2	1	1	1	2	0	0	0	1	2	1	2	1	3	2	1	1	7	0
1618122663	2011	1	1	1	1	2	1	0	1	1	0	0	1	1	3	3	3	2	2	2	3	3	3	0
1618202239	2006	1	1	1	1	2	2	1	1	3	2	0	0	1	3	3	1	3	3	3	1	3	2	0
1618402263	2006	1	2	1	2	1	1	1	1	1	2	1	0	1	2	2	1	1	3	2	2	2	7	1
1618502260	2006	1	2	1	2	0	1	1	1	3	2	1	0	1	3	3	2	3	3	3	1	3	2	1
1618701149	2006	1	2	3	2	0	1	1	0	3	2	0	1	1	2	3	2	1	3	3	1	3	4	1
1618803340	2006	1	1	0	1	3	1	1	0	2	2	0	0	1	2	3	1	3	3	3	2	3	3	0
1619001163	2006	1	2	3	2	0	1	1	1	3	2	0	1	1	3	3	3	2	3	3	2	3	2	1
1619203322	2006	1	0	0	2	1	1	1	1	2	1	0	0	1	3	3	3	3	3	2	1	2	3	0
1619301129	2006	1	1	1	2	1	1	1	1	3	2	1	0	1	3	2	3	3	3	3	1	3	2	1
1620001158	2006	1	2	1	2	1	1	1	1	2	1	0	1	1	3	3	3	3	3	3	2	3	1	0
1620402234	2006	1	1	0	1	1	1	1	0	3	0	0	0	1	2	2	2	1	3	3	1	3	5	0
1620702229	2006	1	1	1	1	2	1	0	0	2	1	0	1	1	3	3	3	3	3	3	2	3	1	0
1620902233	2006	1	1	1	2	1	1	0	0	2	2	0	1	1	3	2	3	3	3	3	3	3	1	0
1621302242	2006	1	1	1	1	1	1	0	0	2	1	0	1	1	1	1	2	3	2	3	1	1	6	0
1621502256	2006	1	2	1	1	2	1	0	1	2	1	0	0	1	3	3	2	3	3	3	3	2	2	0
1621602227	2006	1	1	1	1	2	1	0	0	3	2	1	1	1	3	3	2	2	3	3	1	3	3	0
1621704419	2006	1	0	0	2	2	1	0	0	1	1	0	0	1	2	3	3	2	3	3	3	2	3	0
1622502249	2006	1	2	1	1	3	1	2	1	3	2	0	1	1	3	2	3	3	2	2	1	3	4	0
1622602255	2006	1	2	1	1	2	1	2	0	3	1	0	1	1	3	2	2	2	2	2	1	3	6	0
1622702234	2006	1	1	1	1	2	1	2	0	3	1	0	1	1	3	3	3	3	3	3	1	3	1	0
1622902246	2006	1	2	1	0	2	1	2	1	3	1	1	0	1	3	2	1	1	2	2	1	1	7	0
1623002237	2006	1	1	1	1	1	1	2	0	1	0	0	1	1	3	2	3	1	1	1	1	1	6	0
1623102256	2006	1	2	1	1	1	1	2	0	5	2	0	1	1	3	3	2	1	1	1	1	2	6	1
1623202231	2006	1	1	1	1	2	1	2	1	2	0	0	0	1	2	3	2	1	2	2	1	3	6	0
1623602239	2006	1	1	1	0	3	1	2	1	2	0	0	0	1	2	3	3	2	2	2	2	1	6	0
1623903320	2006	1	0	0	2	2	1	2	0	3	1	0	1	1	3	1	1	3	1	3	1	3	4	1
1624602247	2006	1	2	1	1	2	1	2	1	2	0	0	1	1	3	3	3	3	3	3	3	1	1	0
1624701151	2006	1	2	2	0	3	1	2	0	3	2	0	1	1	3	2	3	2	3	3	1	1	4	1
1624802237	2006	1	1	1	0	3	1	2	1	3	1	0	0	1	2	3	2	2	3	2	3	3	4	1
1625202233	2006	1	1	1	2	2	1	2	0	2	2	1	0	1	3	2	2	3	3	1	3	3	3	1
1625402246	2006	1	2	1	1	0	1	2	0	3	2	0	0	1	1	3	3	2	3	3	1	3	3	0
1625803350	2006	1	2	1	2	0	1	2	0	3	2	0	1	1	1	1	2	2	3	1	2	3	6	0
1626102228	2006	1	1	1	1	2	1	2	0	3	2	0	0	1	1	2	1	3	1	1	1	3	6	0
1626302238	2006	1	1	1	1	1	1	2	0	3	1	1	0	0	2	2	2	2	2	3	3	2	6	0
1626902247	2006	1	2	1	1	2	1	2	0	2	1	1	1	1	3	3	3	3	2	2	3	3	2	0
1627302244	2006	1	1	1	1	1	1	2	1	4	1	0	0	1	3	3	1	1	1	2	1	3	5	0
1627402232	2006	1	1	1	2	2	1	1	1	2	0	1	1	1	3	3	3	3	2	3	1	1	3	0
1627502256	2006	1	2	1	0	2	1	1	0	3	2	0	1	1	3	2	2	3	1	3	3	2	4	1
1627602231	2006	1	1	1	2	2	1	1	1	2	1	0	1	1	3	1	3	3	1	1	3	3	3	0
1627702236	2006	1	1	0	2	2	1	1	0	3	1	0	1	1	3	1	2	2	1	3	1	2	6	0
1628202224	2006	1	0	0	1	2	1	1	1	2	1	1	1	1	3	2	3	3	1	3	3	3	2	1
1628602261	2006	1	2	1	1	2	1	1	0	1	1	0	1	1	3	1	3	3	1	3	3	3	2	0
1628902244	2006	1	1	1	1	3	1	2	1	3	0	0	1	1	2	3	3	1	3	3	3	3	2	0
1629101131	2006	1	1	0	0	3	1	2	1	1	1	0	1	1	3	3	3	3	3	3	3	3	0	0
1629402245	2006	1	2	1	1	2	1	2	1	3	2	1	1	0	1	1	3	1	3	1	1	1	6	1
1629802248	2006	1	2	1	1	2	1	2	0	2	2	0	1	1	2	1	3	1	2	2	1	1	7	0
1630102247	2006	1	2	0	1	1	1	2	0	2	2	0	1	1	3	2	2	3	3	3	1	3	3	0
1630202256	2006	1	2	1	1	2	1	2	0	2	2	0	1	1	3	3	3	3	3	3	3	3	0	0
1630802261	2006	1	2	1	2	0	1	2	0	5	2	1	0	1	1	3	1	1	3	3	2	2	5	0
1630903345	2006	1	2	0	1	3	1	2	1	2	1	0	1	1	1	1	2	1	3	3	1	1	6	0
1631202252	2006	1	2	1	2	1	1	2	0	3	2	0	1	1	3	3	3	3	3	3	1	2	2	0
1631302247	2006	1	2	0	0	3	1	2	1	2	1	0	1	1	1	3	3	1	3	3	1	1	4	0
1631702255	2006	1	2	1	2	2	1	2	1	5	2	1	0	1	3	3	2	2	3	3	1	1	4	0
1632502254	2006	1	2	1	1	2	1	2	0	4	2	1	1	1	1	1	1	1	3	1	1	1	7	1
1632902232	2006	1	1	1	2	1	1	0	1	2	1	1	0	1	3	3	3	3	3	3	3	3	0	1
1633001159	2006	1	2	3	2	1	1	0	1	2	2	0	1	1	3	3	3	3	2	3	3	3	1	1
1633201135	2006	1	1	0	2	2	1	0	1	2	2	0	1	1	3	3	2	1	1	1	3	3	4	0
1633302236	2006	1	1	1	2	2	1	0	0	3	2	1	1	1	3	3	3	3	2	2	3	3	2	0
1633402237	2006	1	1	1	1	2	1	0	0	2	0	0	1	1	3	3	3	3	2	3	3	1	2	0
1633501132	2006	1	1	3	2	2	1	0	0	2	1	0	1	1	3	3	3	3	2	3	3	3	1	1
1633703324	2006	1	0	0	2	1	1	0	1	2	1	0	0	1	3	2	1	3	3	3	3	3	2	0
1634102242	2006	1	1	1	1	1	1	1	0	2	1	0	0	1	3	2	3	3	3	3	3	2	2	1
1634304418	2006	1	0	0	0	2	1	1	0	2	0	0	1	1	3	3	3	3	3	3	3	3	0	0
1634502259	2006	1	2	1	2	0	1	1	0	5	2	0	1	1	3	3	3	2	3	3	1	1	3	0
1634702238	2006	1	1	1	2	1	1	1	1	2	2	0	0	1	3	1	3	2	3	3	3	3	2	0
1634802235	2006	1	1	1	1	1	1	1	0	2	2	0	0	1	3	3	3	1	3	3	3	3	1	0
1635002237	2006	1	1	1	0	3	1	1	1	2	2	0	0	1	3	3	2	2	3	3	1	3	3	0
1635102254	2006	1	2	1	1	1	1	1	0	2	1	0	1	1	2	2	3	1	3	3	1	2	5	0
1635501141	2006	1	1	3	1	3	1	1	1	2	2	0	0	0	3	3	2	2	3	3	3	2	3	1
1636103317	2006	1	0	0	0	2	1	1	0	3	1	1	1	1	3	3	3	3	3	3	3	3	0	1
1636302243	2006	1	1	1	0	2	1	2	1	3	1	1	0	1	3	3	3	2	3	3	3	3	1	0
1636402240	2006	1	1	1	1	3	1	2	1	2	0	0	0	1	3	3	3	3	3	2	2	3	2	0
1636703342	2006	1	1	1	0	1	2	2	1	1	0	0	1	1	2	3	3	2	3	3	2	2	4	0
1636902245	2006	1	2	1	0	3	1	2	0	2	2	1	1	1	2	3	3	2	3	2	3	3	3	0
1637101154	2006	1	2	0	0	3	1	2	1	2	1	0	1	1	2	3	3	1	3	2	2	2	5	0
1637402261	2006	1	2	1	1	1	1	2	0	2	2	0	1	1	3	3	3	3	3	3	3	1	1	0
1637601121	2006	1	0	0	1	2	1	2	0	1	0	0	0	1	3	3	3	3	3	3	1	3	1	0
1637901159	2006	1	2	3	2	1	1	2	0	3	2	1	1	1	3	3	1	1	3	3	1	1	4	0
1638002225	2006	1	1	1	1	2	1	2	0	2	0	1	0	1	2	3	2	3	2	2	1	1	6	0
1638203332	2006	1	1	0	2	2	1	2	1	2	1	0	1	1	3	3	3	3	3	3	1	3	1	0
1639102236	2006	1	1	1	1	1	1	2	0	3	0	0	1	1	3	3	2	3	2	3	1	3	3	0
1639202231	2006	1	1	1	1	1	1	2	1	3	2	0	0	1	3	2	3	2	3	3	2	3	3	0
1639401132	2006	1	1	3	2	1	1	2	0	2	2	0	0	1	2	2	2	1	3	3	2	2	6	0
1639502228	2006	1	1	1	1	2	1	2	1	2	2	0	0	1	3	3	3	3	3	3	3	3	0	0
1640002233	2006	1	1	1	2	2	1	2	0	3	1	0	0	1	3	2	3	2	3	3	1	3	3	0
1640202227	2006	1	1	1	2	2	1	2	0	2	2	1	1	1	3	3	2	1	3	3	2	1	4	1
1640302229	2006	1	1	1	1	2	1	2	1	4	0	1	0	1	3	1	3	3	3	3	1	2	3	0
1640501149	2006	1	2	2	2	1	1	2	0	2	1	0	1	1	1	2	3	3	2	2	3	3	4	1
1640604417	2006	1	0	0	2	1	1	2	0	3	1	0	1	1	3	3	3	3	2	2	3	3	2	0
1641301130	2006	1	1	0	2	2	2	2	0	1	1	1	1	1	3	3	3	3	3	3	3	1	1	0
1641402228	2006	1	1	1	1	2	1	2	0	1	0	0	1	1	3	3	2	3	3	3	2	3	2	0
1641803325	2006	1	1	0	1	1	1	1	1	2	1	0	1	1	3	3	2	1	1	1	1	3	5	0
1641902255	2006	1	2	1	2	1	1	1	0	2	1	0	0	1	2	2	2	3	1	1	3	1	6	0
1642002237	2006	1	1	1	1	1	1	1	1	3	1	1	0	1	3	2	3	3	2	2	1	3	4	1
1642801130	2006	1	1	0	1	2	1	1	1	2	2	0	1	1	2	3	1	3	3	3	1	3	3	1
1643402239	2006	1	1	1	1	0	1	0	1	2	2	0	0	1	3	3	1	2	3	3	1	3	3	0
1643503318	2006	1	0	0	1	2	1	0	0	1	1	0	1	1	3	3	3	3	3	3	3	3	0	0
1644102250	2006	1	2	1	1	1	1	0	0	2	2	0	1	1	3	3	1	3	3	3	1	3	2	0
1644502261	2006	1	2	1	1	0	1	0	0	2	1	0	0	1	2	3	1	3	3	3	1	3	3	0
1644902239	2006	1	1	1	0	2	1	1	0	2	1	0	1	1	3	3	3	2	3	3	3	3	1	0
1645102235	2006	1	1	1	1	2	1	1	0	2	1	0	1	1	3	3	3	3	3	3	1	3	1	0
1645302244	2006	1	1	1	1	2	1	1	1	2	2	0	1	1	3	3	3	3	1	3	3	3	1	0
1645402238	2006	1	1	1	1	1	1	1	0	3	1	0	1	1	3	3	3	3	3	3	3	3	0	0
1645502224	2006	1	0	0	0	3	1	1	0	2	2	1	1	1	3	3	3	3	3	3	2	3	1	1
1645702248	2006	1	2	1	1	2	1	1	0	5	2	1	0	1	3	3	3	3	3	3	3	3	0	0
1646003316	2006	1	0	0	1	2	1	1	0	2	1	0	0	1	1	3	2	1	1	1	1	1	7	0
1646102230	2006	1	1	0	1	2	1	1	1	3	0	0	1	1	1	3	3	3	2	3	3	3	2	0
1646202239	2006	1	1	1	1	2	1	1	1	2	1	1	0	1	3	3	3	3	3	3	3	3	0	0
1646604416	2006	1	0	0	1	2	1	1	0	1	1	0	0	1	3	2	3	3	2	3	3	2	3	0
1646702259	2006	1	2	1	1	1	1	1	0	3	2	0	1	1	2	3	2	3	3	3	3	2	3	0
1647002233	2006	1	1	1	1	2	1	1	1	2	1	0	0	1	3	3	3	1	2	3	3	1	3	0
1647302259	2006	1	2	1	1	1	1	1	0	4	2	1	0	1	1	2	1	3	2	3	3	2	5	0
1647402230	2006	1	1	1	1	2	1	1	1	2	0	0	1	1	1	3	2	1	1	1	1	1	7	0
1648302257	2006	1	2	1	2	1	1	1	0	2	1	0	1	1	3	3	3	3	3	3	3	3	0	0
1648503337	2006	1	1	0	1	3	1	1	1	2	0	0	1	1	3	3	3	3	3	3	2	1	2	0
1648603349	2006	1	2	1	1	1	1	1	0	2	0	0	1	1	2	2	3	2	3	3	2	1	5	0
1648703317	2006	1	0	0	1	2	1	1	0	2	0	0	0	1	3	3	3	3	3	3	2	3	1	1
1648902238	2006	1	1	1	0	3	1	1	1	1	1	0	1	1	3	3	2	1	3	3	3	1	3	0
1649102263	2006	1	2	1	1	1	1	1	0	1	0	0	1	1	2	3	3	3	3	3	2	3	2	0
1649802263	2006	1	2	1	1	1	1	1	0	2	2	0	1	1	3	3	3	3	3	3	1	1	2	0
1650102223	2006	1	0	0	1	1	1	1	0	2	0	0	1	1	2	2	2	2	3	3	3	1	5	0
1650702228	2006	1	1	1	2	2	2	1	0	2	0	0	0	1	3	3	3	2	3	3	2	3	2	1
1651305518	2006	1	0	0	0	2	1	1	1	1	0	0	1	1	3	3	3	3	3	3	1	3	1	0
1652003340	2006	1	1	0	2	2	1	1	0	2	0	0	1	1	1	3	3	3	2	2	2	3	4	1
1652102247	2006	1	2	1	2	2	1	1	0	2	0	0	1	1	3	3	3	3	3	3	3	3	0	0
1652502242	2006	1	1	1	1	2	1	1	0	3	2	1	0	1	2	2	3	3	3	3	1	3	3	1
1652602241	2006	1	1	1	2	2	1	1	0	3	2	1	1	1	3	3	3	3	3	3	1	1	2	1
1652701163	2006	1	2	2	2	1	1	1	0	2	0	0	1	1	2	3	3	2	3	3	3	3	2	0
1653202228	2006	1	1	1	1	1	1	1	0	4	2	0	0	1	3	3	2	3	3	3	2	3	2	0
1654202248	2006	1	2	1	2	1	1	1	0	2	1	0	0	1	3	3	3	2	3	3	1	3	2	0
1654402244	2006	1	1	1	2	2	1	1	0	5	2	1	1	1	3	3	2	1	3	3	1	3	3	0
1654502238	2006	1	1	1	0	2	1	1	0	2	2	0	1	1	2	3	2	1	3	3	1	3	4	0
1654603328	2006	1	1	0	2	2	1	1	1	1	0	0	0	1	3	3	3	1	3	2	1	3	3	0
1654701147	2006	1	2	0	2	2	1	1	1	4	2	1	0	1	2	3	3	3	3	3	1	3	2	0
1654801132	2006	1	1	1	0	1	2	1	1	4	1	0	0	0	1	3	3	1	3	3	1	3	3	1
1655002235	2006	1	1	1	1	2	1	1	0	3	2	1	1	1	3	3	2	1	1	3	1	3	4	0
1655303356	2006	1	2	0	2	0	1	1	0	3	1	0	0	1	3	2	3	1	3	3	1	3	3	0
1655602232	2006	1	1	1	1	2	1	1	1	2	0	0	0	1	3	3	3	2	3	3	1	3	2	0
1655901144	2006	1	1	2	2	2	1	1	0	2	2	0	1	1	1	3	3	2	3	3	1	3	3	0
1656502227	2006	1	1	0	0	3	1	1	1	2	2	0	1	1	2	3	2	2	3	3	3	3	3	0
1656701131	2006	1	1	0	1	3	1	1	1	1	1	0	0	1	2	3	3	3	3	3	1	3	2	0
1656902242	2006	1	1	1	2	0	1	1	0	3	2	0	0	1	2	2	3	1	3	3	3	3	3	1
1657002236	2006	1	1	0	1	1	1	1	0	2	0	0	0	1	3	3	1	3	3	3	1	2	3	1
1657302257	2006	1	2	1	1	1	1	1	0	3	2	1	0	1	2	3	3	3	3	3	3	3	1	0
1657702264	2006	1	2	1	2	0	1	1	0	2	2	0	0	1	3	3	3	2	3	3	3	2	2	0
1657802243	2006	1	1	1	1	2	1	1	1	2	0	0	0	1	2	3	3	1	2	2	1	1	6	0
1658102244	2006	1	1	1	2	2	1	1	1	2	1	0	0	1	3	3	2	3	3	3	3	3	1	0
1658202223	2006	1	0	0	2	1	1	1	0	2	0	0	1	1	3	3	2	3	3	3	3	3	1	0
1658402254	2006	1	2	2	2	1	1	1	0	3	2	1	0	1	2	3	1	2	3	3	3	3	3	1
1658802257	2006	1	2	1	0	3	1	1	1	2	2	0	1	1	2	2	1	2	3	3	2	3	5	0
1659801163	2006	1	2	2	2	1	1	1	0	1	0	0	1	1	3	3	3	2	3	3	2	3	2	0
1660102247	2006	1	2	1	2	1	1	1	1	2	1	0	0	1	3	3	3	3	3	3	3	3	0	0
1660201137	2006	1	1	3	2	1	1	1	1	1	0	0	0	1	2	1	3	3	3	3	3	2	3	0
1660302232	2006	1	1	1	2	2	1	1	0	1	1	0	0	1	3	3	1	2	3	3	1	3	3	0
1660502261	2006	1	2	1	2	1	1	1	0	3	0	0	0	1	3	3	3	3	3	3	3	3	0	0
1660602245	2006	1	2	1	1	1	1	1	0	1	0	0	0	1	3	2	2	3	3	3	3	3	2	0
1660701141	2006	1	1	1	2	1	1	0	1	3	2	0	0	1	3	1	1	2	1	3	3	3	4	0
1660802234	2006	1	1	1	1	1	1	0	0	1	0	0	0	1	3	3	1	3	3	3	3	1	2	0
1660904422	2006	1	0	0	1	2	1	0	1	1	2	0	1	1	3	3	2	2	3	3	3	3	2	0
1661302230	2006	1	1	1	1	1	1	0	0	2	2	1	0	1	3	3	1	3	3	3	1	3	2	1
1661502246	2006	1	2	1	2	0	1	0	0	3	2	1	0	1	3	3	1	3	3	3	3	3	1	0
1661701150	2006	1	2	1	2	0	1	0	0	5	2	0	0	0	3	1	1	1	3	1	1	3	5	1
1662402255	2006	1	2	1	2	1	1	1	1	3	2	0	0	1	3	3	1	1	2	3	3	3	3	0
1662602229	2006	1	1	1	2	1	1	1	0	1	0	0	0	1	3	3	3	3	3	3	1	2	2	0
1662802231	2006	1	1	1	1	1	1	1	1	2	2	1	1	1	1	3	1	3	3	3	1	1	4	1
1662901133	2006	1	1	1	1	3	1	1	1	2	0	0	0	1	3	2	1	3	3	3	1	3	3	0
1663001159	2006	1	2	1	2	0	1	1	0	3	2	0	0	1	1	3	3	1	3	3	1	1	4	0
1663202236	2006	1	1	1	2	2	1	0	0	2	2	0	0	1	3	3	2	3	3	3	3	2	2	0
1663302236	2006	1	1	1	1	1	1	0	0	2	1	0	0	1	3	3	3	1	2	3	1	1	4	1
1663502240	2006	1	1	1	2	0	1	0	1	2	1	0	0	1	3	1	3	3	3	3	3	1	2	0
1663603331	2006	1	1	0	1	3	1	0	1	1	1	0	0	1	1	3	3	3	3	3	2	3	2	0
1664302264	2006	1	2	1	1	0	1	0	0	4	2	1	1	1	3	1	3	1	1	3	1	3	4	1
1664902249	2006	1	2	1	2	1	1	1	1	3	2	0	0	1	1	1	3	1	3	1	1	3	5	1
1665602226	2006	1	1	0	1	2	1	1	0	2	1	0	1	1	3	3	3	2	3	2	1	3	3	0
1666002263	2006	1	2	1	1	1	1	1	0	3	2	1	0	1	3	3	1	1	3	1	3	1	4	0
1666202245	2006	1	2	1	2	1	1	1	0	2	1	0	0	1	3	3	3	3	3	3	3	3	0	0
1666302229	2006	1	1	1	1	2	1	1	1	1	2	0	0	1	2	3	2	3	3	3	3	3	2	1
1666602259	2006	1	2	1	2	0	1	1	0	3	2	0	0	1	3	3	3	1	3	3	3	3	1	1
1666702258	2006	1	2	1	1	0	1	1	1	3	2	0	1	1	3	3	3	3	3	3	3	3	0	0
1666802252	2006	1	2	1	1	0	1	1	0	3	2	0	0	1	3	2	2	1	3	3	3	3	3	1
1667001136	2006	1	1	3	2	2	1	1	1	2	1	0	0	1	3	3	1	3	3	3	3	3	1	0
1667502247	2006	1	2	1	1	2	1	2	0	3	2	0	1	1	1	2	3	3	3	3	2	2	4	0
1667602263	2006	1	2	1	1	0	1	2	0	3	2	0	0	1	2	2	2	2	3	2	3	1	6	1
1667702242	2006	1	1	1	1	1	1	2	0	3	1	0	0	1	3	3	2	1	3	2	2	3	4	0
1667802234	2006	1	1	1	2	1	1	2	0	3	0	0	1	1	1	2	3	1	1	1	1	1	7	1
1668002251	2006	1	2	1	2	1	1	2	1	2	1	1	0	1	3	3	3	1	3	3	1	3	2	0
1668402236	2006	1	1	1	0	1	1	2	0	2	2	0	1	1	1	1	3	1	3	2	3	1	5	0
1668501135	2006	1	1	3	1	2	1	2	1	2	2	0	0	1	1	3	3	3	3	3	1	3	2	0
1668602254	2006	1	2	1	1	1	1	2	0	3	2	1	1	1	1	3	3	2	3	3	1	1	4	1
1668702241	2006	1	1	1	1	2	1	2	0	2	1	0	0	1	3	3	3	3	3	3	1	3	1	1
1669002243	2006	1	1	1	2	1	1	2	0	2	2	0	0	1	3	3	1	2	3	1	1	1	5	0
1669203322	2006	1	0	0	1	3	1	2	0	1	0	0	0	1	2	1	3	3	3	2	3	3	3	0
1669303320	2006	1	0	0	2	2	1	2	0	2	1	0	1	1	1	1	3	3	3	2	1	1	5	1
1669402240	2006	1	1	1	1	1	1	2	1	2	2	0	0	1	3	3	3	1	3	1	1	1	4	1
1669602219	2006	1	0	0	2	2	1	2	0	2	0	0	0	1	3	3	2	1	3	3	3	3	2	0
1669801153	2006	1	2	3	2	2	1	2	1	2	2	0	1	1	2	1	3	1	3	1	3	1	5	0
1670202241	2006	1	1	1	0	3	1	2	1	3	1	0	1	1	2	3	1	1	3	3	2	1	5	0
1670502256	2006	1	2	1	1	3	1	2	1	2	1	0	0	1	2	3	2	1	1	1	1	1	7	0
1670602263	2006	1	2	1	0	2	1	2	1	2	2	1	1	1	2	3	3	3	3	2	3	1	3	1
1670802226	2006	1	1	0	1	3	1	2	0	1	0	0	1	1	2	3	2	3	3	2	2	3	4	0
1671201147	2006	1	2	1	1	2	1	2	0	5	2	1	1	1	1	2	3	2	3	3	2	3	4	0
1671302238	2006	1	1	1	2	2	1	2	0	2	1	0	0	1	3	3	3	2	3	3	3	2	2	0
1671602235	2006	1	1	1	2	1	1	2	1	2	1	0	0	1	3	3	3	3	3	3	2	3	1	0
1671702255	2006	1	2	1	2	1	1	2	0	2	2	0	1	1	3	3	3	3	3	3	3	1	1	0
1671802264	2006	1	2	1	1	1	1	2	0	3	2	0	1	1	1	1	3	3	3	1	3	1	4	1
1672201137	2006	1	1	0	0	2	1	2	1	1	1	0	0	1	3	3	3	2	3	3	2	3	2	0
1672502242	2006	1	1	1	2	1	1	2	0	2	2	0	1	1	1	3	1	3	3	1	1	3	4	0
1672802251	2006	1	2	3	1	1	1	2	0	3	2	1	0	1	3	1	3	2	3	3	1	3	3	1
1673001131	2006	1	1	0	1	2	1	2	1	2	1	0	1	1	1	2	3	1	3	3	1	1	5	1
1673201135	2006	1	1	3	0	2	1	2	1	1	2	1	0	1	2	2	1	1	1	1	1	3	7	0
1673701162	2006	1	2	1	0	3	1	2	0	2	2	1	1	1	2	3	2	2	3	1	1	2	6	0
1673902248	2006	1	2	1	1	2	1	2	1	3	1	1	0	1	3	2	3	2	2	3	2	2	5	1
1674202240	2006	1	1	1	0	3	1	2	0	3	1	0	0	1	3	3	2	1	3	3	1	1	4	0
1674405549	2006	1	2	0	0	3	1	2	1	4	2	1	1	1	2	2	2	2	3	2	2	1	7	1
1674602254	2006	1	2	1	0	3	1	2	1	2	1	0	1	1	3	3	3	2	3	3	2	2	3	0
1674701146	2006	1	2	2	1	2	1	2	1	1	2	0	0	1	2	2	3	2	3	3	2	1	5	1
1674902238	2006	1	1	1	2	1	1	2	0	3	2	1	1	1	3	2	3	1	3	3	1	2	4	1
1675102259	2006	1	2	1	1	0	1	2	1	2	2	0	1	1	3	3	3	1	3	3	1	3	2	0
1675203330	2006	1	1	0	1	2	1	2	0	2	2	0	0	1	3	2	3	1	3	3	3	3	2	0
1675502250	2006	1	2	1	2	0	1	2	0	3	2	1	1	1	3	2	3	1	2	3	1	3	4	1
1675601143	2006	1	1	0	2	1	1	2	0	3	0	0	0	0	3	3	3	1	3	3	1	3	2	0
1675802241	2006	1	1	1	1	1	1	0	1	2	2	0	0	1	1	2	3	3	3	3	1	3	3	0
1675902225	2006	1	1	1	1	2	1	0	0	2	1	0	0	1	3	3	3	3	3	3	2	3	1	0
1676202264	2006	1	2	1	2	1	1	0	0	2	2	0	1	1	3	2	3	3	3	1	1	3	3	0
1676503339	2006	1	1	0	2	1	1	0	1	2	0	0	1	1	3	3	2	3	3	3	3	3	1	0
1676602255	2006	1	2	1	1	1	1	0	0	2	2	0	1	1	3	3	3	3	3	3	3	3	0	1
1676704417	2006	1	0	0	1	2	1	0	0	1	0	0	1	1	1	3	3	3	3	3	3	3	1	0
1676802250	2006	1	2	1	2	0	1	0	0	4	2	1	1	1	3	1	3	3	3	1	1	1	4	0
1676902234	2006	1	1	1	0	2	1	0	0	1	1	0	1	1	3	3	3	1	3	3	3	3	1	0
1677201138	2006	1	1	3	2	2	1	0	1	2	1	0	0	1	3	3	3	3	3	3	3	3	0	1
1677402237	2006	1	1	1	2	2	1	0	0	2	1	0	0	1	1	3	1	3	3	3	1	1	4	0
1678002258	2006	1	2	1	2	1	1	0	1	3	2	0	0	1	3	3	3	3	3	3	3	3	0	1
1678101163	2006	1	2	0	2	1	1	0	0	3	2	0	1	1	3	3	3	3	3	3	3	1	1	0
1678302235	2006	1	1	0	1	2	2	0	1	2	0	0	1	1	3	3	3	3	3	3	3	3	0	0
1678502257	2006	1	2	1	0	2	2	0	0	1	0	0	1	1	1	3	2	3	3	3	3	1	3	0
1679101139	2006	1	1	1	0	3	1	1	1	3	1	0	1	1	3	3	3	3	3	3	1	1	2	0
1679701159	2006	1	2	0	2	1	1	1	0	4	2	1	0	1	1	3	3	3	3	1	1	1	4	0
1679802244	2006	1	1	1	1	3	1	1	0	2	1	0	1	1	3	2	2	3	3	3	1	3	3	0
1680302237	2006	1	1	1	2	1	1	1	0	5	2	1	1	1	3	3	1	2	3	2	1	3	4	0
1680402247	2006	1	2	1	1	1	1	1	0	3	2	0	1	1	3	3	1	1	1	1	1	3	5	1
1680702248	2006	1	2	3	1	0	1	1	0	2	1	0	1	1	3	3	2	3	3	3	1	2	3	1
1681402245	2006	1	2	1	2	1	1	1	0	2	1	0	1	1	2	3	1	1	3	3	1	3	4	0
1681502243	2006	1	1	1	1	1	1	1	0	3	2	1	1	1	1	3	1	3	3	3	1	3	3	1
1681702237	2006	1	1	1	2	1	1	1	0	5	1	1	1	1	3	3	1	3	2	2	1	3	4	1
1681802246	2006	1	2	1	1	2	2	1	0	3	2	1	0	1	3	3	3	3	3	3	1	3	1	1
1681901151	2006	1	2	1	2	1	1	1	0	4	2	1	0	1	1	2	1	1	1	1	1	3	7	1
1682402249	2006	1	2	1	1	1	1	1	1	3	2	0	0	1	1	2	2	2	3	3	2	3	5	0
1682601138	2006	1	1	1	0	3	1	1	1	1	2	0	1	1	3	2	1	3	3	3	2	3	3	0
1682702247	2006	1	2	1	2	1	1	1	0	2	1	0	0	1	3	3	3	2	3	3	1	3	2	0
1683702240	2006	1	1	1	1	1	1	1	0	2	1	0	0	1	3	3	3	3	3	3	2	3	1	1
1683802251	2006	1	2	1	2	1	1	1	0	3	2	0	0	1	1	3	3	1	3	3	1	3	3	1
1684102234	2006	1	1	0	1	0	1	0	1	4	2	1	0	1	3	3	3	1	3	3	3	3	1	1
1684202247	2006	1	2	1	2	1	1	0	1	2	0	0	1	1	1	3	1	2	3	3	3	2	4	0
1684302234	2006	1	1	1	2	1	1	0	0	2	1	1	1	1	3	3	3	2	3	3	1	3	2	0
1684404431	2006	1	1	1	2	2	1	0	1	1	0	0	1	1	3	3	1	2	3	3	1	2	4	0
1684502254	2006	1	2	1	1	1	1	0	0	4	2	1	0	1	3	3	1	2	3	3	2	3	3	0
1684602227	2006	1	1	0	2	2	2	0	1	1	1	0	0	1	2	3	3	2	3	3	3	1	3	1
1684703322	2006	1	0	0	2	1	1	0	1	2	2	0	0	1	3	3	3	1	3	3	2	3	2	0
1685302226	2006	1	1	1	2	1	1	0	1	2	1	0	0	1	3	3	3	1	3	3	1	2	3	0
1686102264	2006	1	2	1	1	0	1	1	0	5	2	1	0	1	2	1	2	3	3	3	3	3	3	1
1686303349	2006	1	2	0	1	2	1	1	0	2	2	1	1	1	3	2	2	2	3	3	3	3	3	1
1686501158	2006	1	2	1	0	2	1	1	1	4	2	0	1	1	2	1	2	1	2	2	1	3	7	0
1686601156	2006	1	2	2	1	2	1	1	1	2	2	0	0	1	1	3	3	2	3	3	1	2	4	0
1686704463	2006	1	2	1	1	0	1	1	0	3	2	1	0	1	3	3	1	1	3	3	1	3	3	1
1686904416	2006	1	0	0	0	2	1	1	0	1	1	0	1	1	2	3	2	2	3	2	1	1	6	0
1687101148	2006	1	2	3	2	0	1	1	0	4	2	1	0	1	1	3	1	3	3	3	2	2	4	1
1687202231	2006	1	1	0	2	2	2	1	0	2	1	0	1	1	3	3	2	3	3	3	1	2	3	0
1687401150	2006	1	2	0	0	3	1	1	0	3	2	0	1	1	1	2	2	3	3	3	1	1	5	0
1687502255	2006	1	2	1	1	0	1	1	1	3	2	1	0	1	3	3	3	3	3	3	1	3	1	1
1687802262	2006	1	2	1	2	0	1	1	0	4	2	1	0	1	3	2	1	1	3	3	2	3	4	1
1687903341	2006	1	1	1	1	1	1	1	1	3	2	1	1	1	3	3	2	1	3	3	1	3	3	0
1688202261	2006	1	2	1	1	1	1	2	0	3	1	0	1	1	3	3	3	2	3	1	3	1	3	0
1688602223	2006	1	0	0	1	3	1	2	0	2	1	0	1	1	3	3	3	1	3	2	1	1	4	0
1688701141	2006	1	1	3	1	1	1	2	1	2	1	0	0	1	1	2	3	3	3	3	3	3	2	0
1688801135	2006	1	1	2	1	1	1	2	1	4	1	0	0	1	1	1	3	1	3	1	1	1	6	0
1689001154	2006	1	2	1	1	3	1	2	1	2	0	1	1	1	2	3	2	1	3	3	3	3	3	0
1689101161	2006	1	2	1	1	1	1	2	0	1	1	0	1	1	1	2	3	3	3	3	1	1	4	0
1689701122	2006	1	0	0	2	3	1	2	0	2	0	0	1	1	3	3	3	2	3	3	2	3	2	0
1689802261	2006	1	2	0	0	2	1	2	1	1	0	1	1	1	3	3	3	2	3	3	2	3	2	0
1690202250	2006	1	2	1	0	3	1	2	0	3	2	1	1	1	3	3	3	2	3	3	3	1	2	0
1690501146	2006	1	2	1	2	2	1	2	1	3	2	0	1	1	3	3	3	3	3	3	2	3	1	1
1690702232	2006	1	1	0	1	3	1	2	1	2	1	0	1	1	2	3	3	2	3	3	1	2	4	0
1691103347	2006	1	2	1	1	1	1	2	1	5	2	0	0	1	3	3	3	3	3	3	2	3	1	1
1691504442	2006	1	1	3	1	1	1	2	0	3	2	1	0	1	2	3	3	1	3	3	1	3	3	1
1691702261	2006	1	2	1	1	1	1	2	0	2	2	0	0	1	3	3	3	3	3	3	2	3	1	0
1691901133	2006	1	1	1	0	3	1	2	1	2	1	0	1	1	3	3	3	3	3	3	3	3	0	0
1692001148	2006	1	2	1	0	3	2	2	1	3	1	0	1	1	3	3	3	3	3	3	3	2	1	0
1692101144	2006	1	1	0	0	2	1	2	0	2	1	0	1	1	1	3	3	3	3	2	3	3	2	0
1692202258	2006	1	2	1	1	1	1	2	0	2	2	0	0	1	3	3	3	3	3	3	3	3	0	0
1692902252	2006	1	2	1	0	2	1	2	0	3	2	1	1	1	2	2	3	2	3	2	2	2	6	0
1693102252	2006	1	2	3	1	3	1	2	1	1	2	0	1	1	3	3	3	3	3	3	3	1	1	0
1693201160	2006	1	2	3	0	3	1	2	0	2	1	0	1	1	3	3	3	3	3	3	3	2	1	0
1693302257	2006	1	2	1	1	1	1	2	0	3	2	0	1	1	3	2	3	2	3	3	3	3	2	0
1693501146	2006	1	2	1	1	1	1	2	0	2	1	0	0	1	3	3	3	3	3	3	1	1	2	0
1693601155	2006	1	2	1	1	2	1	2	0	2	2	0	1	1	1	2	3	1	3	1	1	3	5	0
1693802250	2006	1	2	1	1	0	1	2	0	2	2	0	1	1	2	2	3	2	3	3	2	2	5	1
1693902247	2006	1	2	1	2	2	1	2	1	2	2	0	1	1	3	3	3	1	3	3	1	3	2	0
1694002253	2006	1	2	1	1	2	1	2	0	3	2	1	0	1	3	3	3	3	3	3	3	3	0	0
1694503319	2006	1	0	0	0	2	1	2	1	2	0	0	1	1	3	3	3	1	3	3	3	3	1	0
1694602241	2006	1	1	1	1	2	1	2	1	2	2	0	0	1	3	3	3	2	3	3	3	1	2	0
1694701134	2006	1	1	1	0	3	1	2	1	3	2	0	1	1	3	3	3	3	3	3	3	3	0	0
1694801140	2006	1	1	0	0	3	1	2	1	3	2	0	1	1	3	3	3	2	3	3	2	2	3	0
1695202245	2006	1	2	1	0	3	1	2	0	2	1	0	1	1	3	3	3	3	3	3	3	3	0	0
1695603329	2006	1	1	1	1	3	1	2	0	3	2	1	1	1	3	3	3	3	3	3	3	3	0	0
1695701163	2006	1	2	1	0	3	1	2	0	2	2	1	1	1	3	3	2	3	3	3	3	3	1	0
1695902231	2006	1	1	0	1	2	1	1	1	3	2	1	1	1	3	3	3	3	3	3	1	3	1	0
1696102261	2006	1	2	1	2	0	1	1	0	4	2	1	1	1	3	2	3	3	3	3	2	1	3	0
1696201152	2006	1	2	1	1	3	1	1	0	2	2	1	1	1	3	3	2	2	2	2	1	2	6	0
1696301138	2006	1	1	1	1	1	1	1	1	3	2	1	1	1	3	3	3	2	3	3	2	2	3	0
1696402234	2006	1	1	1	2	1	1	1	0	3	2	1	0	1	1	2	3	2	3	2	2	1	6	1
1697002216	2006	1	0	0	2	2	1	1	0	1	0	0	1	1	3	3	3	3	3	3	1	3	1	0
1697501140	2006	1	1	1	2	2	1	1	0	2	1	0	0	1	3	3	2	3	3	3	1	3	2	0
1697702234	2006	1	1	1	1	1	1	1	0	2	2	0	1	1	3	3	3	1	3	3	1	3	2	0
1697801136	2006	1	1	1	1	2	1	1	0	2	0	0	1	1	2	3	3	3	3	3	1	3	2	0
1698002260	2006	1	2	1	1	1	1	1	0	3	2	0	1	1	3	3	3	2	3	3	1	3	2	1
1698101149	2006	1	2	1	2	1	1	1	0	5	2	1	1	1	2	2	3	1	3	3	1	2	5	1
1698301137	2006	1	1	1	1	2	1	1	0	3	1	1	1	1	1	1	3	1	3	3	1	1	5	1
1698401150	2006	1	2	0	0	3	1	1	1	3	1	1	1	1	2	3	2	3	3	3	1	2	4	0
1698602239	2006	1	1	2	2	1	1	1	1	2	1	0	0	1	3	3	1	3	2	2	3	3	3	1
1698701142	2006	1	1	1	2	1	1	1	0	3	2	0	0	1	3	3	2	2	3	3	1	3	3	0
1699204452	2006	1	2	1	2	0	1	1	0	4	2	1	1	1	3	3	1	2	3	3	3	1	3	1
1699401160	2006	1	2	1	1	1	1	1	0	5	2	1	1	1	2	3	1	1	3	3	2	2	5	1
1699503317	2006	1	0	0	0	2	1	1	0	2	0	0	1	1	3	3	2	2	3	3	1	3	3	0
1699601148	2006	1	2	1	0	2	1	1	1	3	2	0	1	1	2	1	1	2	3	3	2	3	5	0
1699701142	2006	1	1	3	1	3	1	1	1	2	2	0	0	1	3	3	3	2	3	3	3	3	1	0
1699902235	2006	1	1	1	0	2	1	1	1	2	0	0	0	1	3	3	3	3	3	3	3	3	0	0
1702114665	2011	0	2	1	2	2	1	0	1	2	0	0	1	1	3	3	3	3	3	3	3	3	0	0
1704124865	2011	1	2	1	2	2	1	0	1	2	2	1	0	1	3	3	3	3	3	3	3	3	0	0
1706115263	2011	0	2	1	1	2	1	0	1	3	2	1	0	1	2	3	3	3	3	3	3	3	1	1
1707125062	2011	1	2	1	0	2	1	0	0	3	2	0	0	1	3	3	3	3	3	3	3	3	0	0
1710126366	2011	1	2	2	2	0	1	0	0	3	2	0	1	1	3	3	2	3	3	3	2	3	2	1
1713113365	2011	0	1	1	2	2	1	0	0	2	1	0	1	1	2	3	2	1	3	3	3	3	3	1
1801124765	2011	1	2	1	2	2	1	0	0	1	1	0	1	1	3	2	3	3	3	3	3	3	1	0
1802124365	2011	1	1	1	2	2	1	0	1	1	0	0	1	1	3	3	3	3	3	3	3	3	0	0
1803113563	2011	0	1	1	1	2	1	0	0	3	1	0	0	1	3	1	1	3	3	1	1	1	5	1
1804123461	2011	1	1	0	0	3	1	0	1	2	0	0	0	1	3	2	1	3	3	2	1	3	4	1
1805113263	2011	0	1	1	1	2	2	0	1	2	0	0	0	1	2	3	3	1	3	3	2	1	4	0
1806123066	2011	1	1	1	2	2	1	0	1	1	0	0	1	1	1	3	2	3	3	3	3	2	3	0
1808125666	2011	1	2	3	2	2	2	0	0	3	2	1	1	1	1	2	3	2	3	3	3	2	4	1
1818114066	2011	0	1	3	2	2	1	0	0	2	0	0	0	1	3	3	3	3	3	3	3	3	0	0
1819114563	2011	0	2	1	1	2	1	0	0	2	0	0	0	1	2	1	1	3	3	2	3	1	5	0
1821113564	2011	0	1	0	1	2	1	0	0	2	1	0	1	1	1	3	1	3	3	3	1	3	3	0
1823126062	2011	1	2	0	0	3	1	0	1	1	2	0	1	1	1	3	3	2	3	3	1	3	3	0
1901122166	2011	1	0	0	2	1	1	0	1	3	0	0	0	1	3	3	3	3	3	3	3	3	0	1
1903123365	2011	1	1	1	2	2	1	0	1	2	0	0	0	1	3	3	3	2	3	3	1	3	2	0
1904112066	2011	0	0	0	2	1	1	0	1	2	0	0	1	1	2	1	1	1	3	3	2	1	6	0
1906113565	2011	0	1	0	2	2	1	0	1	2	0	0	0	1	3	3	3	3	3	3	3	3	0	0
1911115666	2011	0	2	1	2	2	1	0	0	4	2	1	0	1	3	3	3	3	3	3	1	3	1	1
1913123565	2011	1	1	0	2	1	1	0	0	2	0	0	1	1	3	3	3	3	3	3	3	3	0	0
1921111666	2011	0	0	0	2	2	1	0	1	1	0	0	1	1	2	3	3	2	3	3	2	3	3	0
11002111656	2011	0	0	0	2	1	1	1	0	2	0	0	1	1	3	2	3	3	3	3	3	3	1	0
11004124155	2011	1	1	1	2	2	1	1	1	2	2	0	0	1	2	3	3	3	2	2	2	1	5	1
11007116055	2011	0	2	1	2	0	1	1	0	3	2	1	0	1	2	1	3	3	1	1	2	1	6	0
11009115655	2011	0	2	1	2	2	1	1	1	2	1	0	0	1	3	2	3	3	3	3	2	2	3	0
11013113355	2011	0	1	1	2	3	2	1	1	2	0	0	0	1	3	2	3	3	3	3	3	3	1	0
11018114356	2011	0	1	1	2	2	1	1	1	2	2	0	1	1	2	2	3	3	2	3	2	1	5	1
11019126356	2011	1	2	1	2	0	1	1	0	2	1	0	0	1	2	1	3	3	2	2	2	2	6	0
11100101147	2006	0	2	1	1	2	1	1	1	1	0	0	1	1	3	2	2	3	3	3	3	3	2	0
11100402232	2006	0	1	1	2	2	1	1	1	1	0	0	1	1	3	3	3	3	3	3	3	3	0	0
11100701151	2006	0	2	3	1	2	1	1	0	2	1	0	1	1	3	3	3	3	3	3	3	3	0	0
11101125256	2011	1	2	2	2	2	1	1	1	2	1	0	1	1	3	3	3	3	3	3	3	3	0	0
11101401143	2006	0	1	1	2	2	1	0	1	2	1	0	0	1	3	3	2	3	3	3	3	3	1	0
11102005529	2006	0	1	1	1	2	1	0	1	2	0	0	1	1	3	3	1	1	3	3	1	3	3	0
11102102240	2006	0	1	1	0	3	1	0	1	2	1	0	1	1	3	3	1	1	3	1	3	3	3	0
11102124255	2011	1	1	1	2	2	1	1	1	1	1	0	1	1	2	2	3	3	2	2	2	2	6	0
11103115155	2011	0	2	1	2	2	1	1	1	3	1	0	0	1	3	2	3	3	3	3	2	2	3	0
11103502235	2006	0	1	1	1	2	1	0	1	1	0	1	1	1	3	3	2	1	3	3	2	2	4	0
11103701141	2006	0	1	1	0	3	1	0	1	1	1	0	1	1	2	2	3	2	1	2	3	2	6	0
11104803327	2006	0	1	0	1	2	1	0	1	1	1	1	0	1	1	3	2	3	3	3	1	1	4	0
11104901137	2006	0	1	1	1	1	1	0	1	1	1	0	1	1	3	1	3	3	3	3	1	3	2	0
11105904443	2006	0	1	1	1	2	1	0	1	2	2	0	1	1	3	3	2	3	3	3	2	3	2	0
11106102236	2006	0	1	1	2	2	2	1	1	1	0	0	1	1	2	2	3	3	3	3	3	3	2	0
11106201142	2006	0	1	1	2	2	1	1	1	2	0	0	0	1	3	3	3	3	3	3	1	3	1	0
11106301133	2006	0	1	0	0	3	1	1	1	1	0	0	1	1	3	3	3	2	3	3	1	3	2	0
11106403349	2006	0	2	1	2	1	1	1	0	5	2	1	1	1	1	3	1	1	3	3	1	3	4	1
11107301163	2006	0	2	1	1	1	1	1	0	2	2	0	1	1	3	3	1	3	3	3	1	3	2	0
11108201140	2006	0	1	1	1	2	1	0	1	2	0	0	0	1	3	3	1	2	3	3	1	1	4	0
11108504449	2006	0	2	1	1	2	1	0	1	3	2	1	1	1	2	3	3	1	3	3	2	2	4	0
11109111751	2011	0	0	0	0	2	1	1	1	2	1	0	0	1	3	3	3	2	3	3	2	1	3	0
11109402252	2006	0	2	3	2	2	1	0	0	3	2	1	1	1	3	3	3	3	3	3	3	3	0	0
11109801133	2006	0	1	1	1	1	1	1	1	2	0	0	0	1	3	3	3	3	3	3	3	3	0	0
11110101139	2006	0	1	1	0	3	1	1	1	2	1	0	1	1	3	3	3	3	3	3	2	3	1	0
11110123353	2011	1	1	0	1	2	1	1	1	1	0	0	1	1	3	3	3	3	3	3	3	3	0	0
11110303333	2006	0	1	0	1	1	1	1	1	2	0	0	1	1	1	2	3	1	1	3	3	3	4	1
11110602250	2006	0	2	0	2	1	1	1	1	2	0	0	0	1	3	3	3	2	3	3	3	3	1	0
11111102247	2006	0	2	0	0	2	1	1	1	1	0	0	1	1	3	3	3	3	3	3	3	3	0	0
11111126456	2011	1	2	2	2	0	1	1	0	2	2	1	0	1	3	3	3	3	3	3	2	3	1	0
11112101150	2006	0	2	1	0	3	1	0	1	1	0	0	1	1	3	3	3	3	3	3	3	2	1	0
11112126156	2011	1	2	1	2	0	1	1	0	5	2	1	0	1	3	3	3	3	3	3	3	3	0	1
11112601142	2006	0	1	1	1	3	1	2	1	2	1	0	0	1	3	3	3	3	3	3	1	2	2	0
11113113854	2011	0	1	1	1	2	1	1	1	2	1	0	1	1	3	3	3	3	3	3	1	3	1	0
11113501158	2006	0	2	1	0	2	1	2	0	2	1	0	1	1	3	3	3	3	2	2	1	2	4	0
11114001137	2006	0	1	1	1	3	1	2	1	2	1	0	1	1	3	3	1	2	3	3	2	3	3	0
11114101123	2006	0	0	0	0	3	1	2	1	1	1	0	1	1	2	3	3	3	3	3	3	3	1	0
11114601164	2006	0	2	1	1	0	1	2	0	3	2	1	1	1	1	2	2	2	1	2	1	1	8	0
11115701150	2006	0	2	1	1	2	1	2	1	2	1	0	0	1	3	3	3	1	2	2	2	1	5	0
11115803319	2006	0	0	0	0	2	1	2	0	2	0	0	0	1	2	3	3	3	2	3	1	2	4	0
11116701147	2006	0	2	1	1	1	1	2	1	1	0	0	0	1	1	1	3	3	3	3	3	3	2	0
11117123053	2011	1	1	0	1	2	1	1	1	2	0	0	0	1	3	3	3	3	3	3	3	3	0	0
11117301120	2006	0	0	0	1	1	1	2	1	1	0	0	1	1	3	3	3	3	3	3	3	3	0	0
11118112955	2011	0	1	0	2	2	1	1	1	2	0	0	0	1	3	3	3	3	3	3	3	3	0	0
11118301137	2006	0	1	1	1	1	1	1	1	1	0	0	1	1	3	3	2	3	3	3	3	3	1	0
11118503329	2006	0	1	0	1	0	1	1	0	2	1	1	1	1	3	3	3	3	3	3	3	3	0	0
11118601157	2006	0	2	1	1	0	1	1	1	2	1	0	0	1	2	3	3	3	3	3	3	3	1	0
11118701137	2006	0	1	1	2	2	2	1	1	2	0	0	1	1	3	3	3	3	3	3	3	3	0	0
11119501147	2006	0	2	1	2	0	1	1	1	4	1	1	0	1	1	3	3	3	3	3	3	3	1	0
11119701150	2006	0	2	1	1	2	1	1	1	5	1	0	1	1	3	3	1	3	3	3	2	3	2	0
11120301162	2006	0	2	1	0	1	1	1	0	1	1	0	0	1	3	3	1	3	3	3	3	3	1	0
11120401147	2006	0	2	1	2	2	1	1	1	2	0	1	0	1	1	3	2	3	3	2	2	1	5	1
11120601160	2006	0	2	2	1	1	1	0	1	2	1	0	0	1	3	2	1	2	3	3	2	2	5	0
11121101160	2006	0	2	1	0	2	1	0	0	3	1	1	0	1	3	1	2	3	2	3	1	3	4	1
11121201161	2006	0	2	2	1	0	1	0	0	3	1	0	0	1	3	3	3	3	3	3	3	3	0	0
11121501132	2006	0	1	1	1	2	1	0	1	2	1	0	0	1	3	1	1	2	1	3	1	3	5	1
11122001148	2006	0	2	1	0	3	1	1	1	2	1	0	0	1	3	3	1	2	3	3	3	1	3	0
11122201154	2006	0	2	1	1	1	1	1	1	4	2	1	1	1	3	3	3	3	1	3	3	2	2	0
11123901162	2006	0	2	1	2	1	1	0	1	2	1	0	0	1	2	3	3	2	3	3	3	3	2	0
11124001163	2006	0	2	1	1	1	1	0	0	3	2	1	0	1	3	3	1	1	3	2	1	3	4	0
11124101142	2006	0	1	1	1	1	1	1	1	1	1	0	0	1	3	3	3	3	3	3	3	3	0	0
11124301157	2006	0	2	1	1	1	1	1	1	2	2	0	0	1	2	2	3	3	3	3	2	3	3	0
11124501132	2006	0	1	1	0	3	1	1	1	1	0	0	1	1	3	3	3	3	3	3	3	3	0	0
11124601133	2006	0	1	1	0	3	1	1	1	1	0	0	0	1	3	3	3	3	3	3	3	3	0	0
11125001130	2006	0	1	1	0	3	1	1	1	1	0	0	1	1	2	3	3	3	3	2	2	2	4	0
11125801140	2006	0	1	1	2	1	1	1	1	1	0	0	0	1	3	3	3	3	2	3	3	2	2	0
11126401149	2006	0	2	1	1	0	1	1	1	2	1	0	0	1	2	2	2	3	3	3	2	1	5	0
11127003321	2006	0	0	0	2	2	1	0	0	1	0	0	1	1	3	3	3	3	3	3	3	3	0	0
11127103323	2006	0	0	0	1	3	1	0	1	2	0	0	1	1	3	3	3	2	3	3	2	2	3	0
11127201158	2006	0	2	1	1	0	1	0	0	4	2	1	1	1	2	3	3	2	2	2	2	2	6	0
11127301136	2006	0	1	1	0	3	1	0	0	2	0	0	0	1	3	1	3	2	3	3	1	3	3	0
11127801141	2006	0	1	1	1	1	1	0	1	2	0	0	0	1	3	3	3	3	2	2	2	2	4	0
11127903330	2006	0	1	0	2	3	1	0	0	4	0	1	1	1	3	3	3	3	3	3	3	3	0	0
11128401160	2006	0	2	1	0	3	1	0	0	3	2	0	1	1	3	2	3	2	3	3	3	2	3	0
11130301143	2006	0	1	1	0	2	1	2	0	2	2	1	1	1	2	3	2	2	3	2	3	3	4	0
11130602260	2006	0	2	1	0	3	1	2	0	2	2	1	1	1	2	3	2	1	2	2	1	2	7	0
11131705516	2006	0	0	0	1	2	1	2	0	1	0	0	1	1	1	3	3	3	3	3	1	3	2	0
11132001144	2006	0	1	1	2	1	1	2	1	2	1	0	0	1	3	2	2	2	3	3	3	2	4	0
11132103320	2006	0	0	0	1	2	1	2	1	1	1	0	1	1	2	2	3	1	3	3	1	2	5	0
11132301134	2006	0	1	0	1	3	1	2	1	5	2	1	1	0	2	3	2	2	3	1	3	3	4	0
11132401157	2006	0	2	1	1	1	1	2	0	4	2	0	0	1	3	3	1	2	3	3	3	2	3	0
11132501150	2006	0	2	1	1	3	1	2	1	4	1	1	1	1	2	3	2	1	3	3	1	1	5	0
11132801152	2006	0	2	3	2	2	1	2	0	2	1	0	1	0	3	3	3	2	3	3	3	1	2	1
11133201146	2006	0	2	1	0	2	1	1	1	1	2	0	1	1	1	3	3	3	3	2	3	1	3	0
11133501163	2006	0	2	1	1	3	1	1	0	3	2	1	1	1	3	3	2	3	3	3	3	2	2	0
11133903338	2006	0	1	0	2	1	1	1	0	1	0	0	1	1	3	3	3	3	3	3	3	3	0	0
11134401128	2006	0	1	0	1	2	2	1	1	3	2	1	1	1	2	3	3	2	2	3	3	3	3	1
11134503325	2006	0	1	0	1	2	1	1	0	1	1	0	1	1	3	3	3	1	3	3	2	2	3	1
11135103327	2006	0	1	0	1	2	1	1	1	2	1	0	0	1	3	3	3	3	2	3	3	3	1	1
11135401159	2006	0	2	1	2	0	1	1	1	2	1	0	1	1	3	3	3	3	3	3	3	1	1	0
11135601139	2006	0	1	1	1	1	1	0	0	1	0	0	0	1	3	3	2	3	3	3	3	3	1	1
11135702240	2006	0	1	1	1	2	1	0	1	2	2	1	1	1	3	3	3	2	3	3	3	3	1	0
11135901154	2006	0	2	1	2	0	1	0	1	2	0	0	0	1	2	3	3	3	3	3	3	3	1	0
11136103325	2006	0	1	0	0	2	1	0	1	2	1	0	1	1	1	2	3	3	3	3	3	2	3	1
11137201146	2006	0	2	1	1	2	1	0	1	3	2	0	0	1	1	1	1	2	1	2	1	1	8	1
11137303360	2006	0	2	1	0	3	1	0	0	2	1	0	0	1	3	3	3	3	2	3	2	2	3	0
11137503321	2006	0	0	0	1	0	1	0	1	2	1	0	0	1	2	2	2	3	3	2	1	2	6	0
11139601137	2006	0	1	1	1	2	1	1	0	4	2	1	1	1	1	3	3	3	3	2	1	3	3	1
11139703320	2006	0	0	0	1	2	1	1	0	1	0	0	0	1	3	3	1	3	3	3	1	3	2	0
11139902250	2006	0	2	1	1	2	1	1	1	1	0	0	0	1	3	3	2	3	3	3	2	3	2	1
11140701161	2006	0	2	1	0	0	1	1	0	4	2	0	0	1	3	3	3	3	3	3	1	3	1	1
11142202233	2006	0	1	1	1	3	1	1	1	2	0	0	1	1	2	3	3	3	3	3	3	2	2	0
11142403324	2006	0	0	0	1	3	1	1	1	1	0	0	0	1	1	2	3	3	3	3	2	1	4	0
11142601148	2006	0	2	1	0	3	1	1	1	2	1	0	1	1	3	3	1	3	3	2	2	3	3	0
11143403327	2006	0	1	0	1	3	1	1	1	3	0	1	1	1	1	3	3	2	3	3	3	2	3	0
11143501143	2006	0	1	1	1	1	1	0	1	2	1	0	0	1	3	3	3	3	3	3	3	2	1	0
11144001144	2006	0	1	1	1	0	1	0	1	1	0	0	1	1	1	2	3	3	3	2	2	2	5	0
11144103324	2006	0	0	0	2	2	1	0	1	2	0	0	1	1	1	3	3	3	3	2	3	3	2	0
11144201137	2006	0	1	1	1	1	1	0	1	1	1	0	1	1	3	2	2	3	3	3	2	2	4	0
11144601138	2006	0	1	1	1	2	1	0	1	2	1	0	0	1	3	3	3	3	3	3	2	3	1	0
11144901148	2006	0	2	1	1	2	1	1	1	1	1	0	1	1	2	3	3	2	3	3	1	1	4	0
11146201139	2006	0	1	1	0	3	1	1	1	3	2	1	0	1	2	3	3	3	3	2	2	3	3	1
11146604419	2006	0	0	0	0	2	1	1	0	2	1	0	1	1	3	3	3	2	3	3	1	1	3	1
11146701146	2006	0	2	0	0	2	1	1	0	3	1	1	1	1	3	3	2	2	3	3	3	3	2	1
11147503341	2006	0	1	1	0	3	1	1	1	1	1	0	0	1	3	3	2	3	3	3	1	3	2	1
11147701129	2006	0	1	0	1	2	1	1	1	1	0	0	1	1	2	3	3	2	3	3	2	2	4	0
11147802258	2006	0	2	1	2	2	1	1	0	2	0	0	0	1	1	3	3	2	3	3	2	3	3	0
11148101131	2006	0	1	0	2	1	2	1	1	1	0	0	0	1	2	3	3	2	3	3	2	2	4	0
11148201143	2006	0	1	0	2	2	1	1	1	1	0	0	1	1	2	3	3	3	3	3	2	3	2	0
11149503322	2006	0	0	0	2	2	1	1	1	1	0	0	0	1	3	3	3	3	3	3	2	3	1	0
11149601131	2006	0	1	0	2	2	1	1	1	1	0	0	1	1	3	3	3	3	3	3	2	3	1	0
11149702236	2006	0	1	1	0	3	1	1	1	1	1	0	0	1	3	3	3	3	3	3	2	3	1	0
11150001149	2006	0	2	1	0	3	2	1	1	1	1	0	1	1	3	3	3	3	3	3	2	3	1	0
11150502243	2006	0	1	1	0	3	1	1	1	1	1	0	1	1	3	3	3	3	3	3	2	3	1	0
11150701137	2006	0	1	0	1	2	1	1	1	1	0	0	1	1	2	3	3	2	3	3	2	2	4	0
11151101148	2006	0	2	1	1	3	1	1	1	2	1	0	1	1	3	3	3	2	3	3	2	3	2	0
11151701139	2006	0	1	1	2	2	1	1	1	2	0	0	1	1	3	3	3	3	3	3	3	3	0	0
11151801151	2006	0	2	1	0	1	1	1	1	2	0	0	0	1	3	3	3	2	3	3	2	2	3	0
11152003318	2006	0	0	0	1	2	1	1	0	1	0	0	1	1	3	3	3	3	3	3	2	2	2	0
11152101160	2006	0	2	1	1	2	1	1	1	1	0	0	0	1	3	3	3	2	3	3	2	2	3	0
11153203346	2006	0	2	1	2	0	1	1	0	3	2	1	1	1	3	3	2	2	3	3	3	3	2	0
11155301131	2006	0	1	0	2	1	1	0	1	2	2	0	1	1	3	3	3	1	3	1	2	3	3	0
11155701142	2006	0	1	0	1	1	1	0	1	1	1	0	1	1	3	2	2	2	3	3	3	2	4	0
11156201148	2006	0	2	0	1	1	1	0	0	3	2	1	1	1	3	3	3	3	3	3	3	3	0	0
11156301151	2006	0	2	3	1	1	1	0	1	1	1	0	1	0	3	3	3	3	3	3	3	3	0	0
11156702259	2006	0	2	1	1	1	1	0	1	2	2	0	1	1	3	3	3	3	3	3	3	3	0	0
11156801144	2006	0	1	1	1	1	1	0	1	2	2	0	1	1	3	3	3	3	3	3	3	3	0	0
11157504449	2006	0	2	1	0	1	1	1	1	2	1	0	1	1	3	3	3	3	3	3	3	3	0	0
11157803331	2006	0	1	0	1	2	1	1	1	1	1	0	1	1	3	3	3	3	3	3	3	3	0	0
11158003361	2006	0	2	1	1	1	1	1	1	5	2	1	1	1	3	2	1	2	3	2	2	2	6	1
11159201152	2006	0	2	1	0	3	1	1	1	3	1	1	0	1	3	2	1	2	3	3	3	3	3	0
11159601130	2006	0	1	0	0	3	1	1	1	1	0	0	1	1	3	3	2	3	3	3	3	3	1	0
11159701139	2006	0	1	0	1	2	1	1	1	2	2	0	1	1	3	3	1	3	3	3	3	3	1	0
11160503355	2006	0	2	1	2	1	1	1	0	3	1	1	1	1	2	3	1	3	3	3	1	2	4	1
11160902244	2006	0	1	1	2	1	1	1	1	2	1	1	0	1	3	3	1	3	3	3	2	3	2	0
11161501141	2006	0	1	1	1	2	1	1	1	2	0	0	0	1	3	3	2	3	3	3	2	3	2	0
11161804450	2006	0	2	1	1	1	1	1	0	3	1	1	1	1	2	2	1	3	3	1	3	3	4	0
11162702249	2006	0	2	1	1	2	1	1	1	2	0	0	1	1	2	3	3	2	3	3	3	2	3	0
11162902244	2006	0	1	1	1	2	1	1	1	2	1	0	1	1	2	3	3	2	3	3	3	2	3	0
11163101144	2006	0	1	0	2	2	1	1	1	2	0	0	1	1	2	3	3	3	3	3	3	2	2	0
11163701133	2006	0	1	0	2	2	1	1	1	1	0	0	1	1	3	3	3	3	3	3	3	3	0	0
11163901153	2006	0	2	3	2	2	1	1	1	2	1	0	1	1	3	3	3	3	3	3	3	3	0	0
11164403363	2006	0	2	1	2	1	1	1	0	4	2	1	0	1	2	2	1	2	3	2	1	3	6	1
11164801147	2006	0	2	0	2	2	1	1	1	1	1	0	1	1	2	3	1	2	3	3	1	2	5	0
11165102240	2006	0	1	1	1	2	1	1	0	5	2	1	1	1	3	3	1	2	3	3	2	1	4	1
11165402244	2006	0	1	1	0	3	2	2	1	1	0	0	1	1	3	3	2	1	3	2	1	3	4	0
11165501143	2006	0	1	0	1	2	1	2	1	2	1	0	1	1	2	3	2	1	3	3	1	2	5	0
11166401163	2006	0	2	1	0	1	1	2	0	4	2	1	1	1	3	3	2	1	3	3	1	3	3	0
11166502246	2006	0	2	1	0	2	1	2	0	3	2	1	1	1	2	1	1	1	3	3	1	2	6	1
11167004424	2006	0	0	0	0	3	1	2	1	1	0	0	1	1	3	3	3	3	3	3	3	3	0	0
11167101152	2006	0	2	0	1	2	1	2	1	2	0	0	1	1	3	3	3	3	3	3	3	3	0	0
11167401156	2006	0	2	1	0	3	1	2	1	2	0	0	1	1	3	3	3	3	3	3	3	3	0	0
11168004424	2006	0	0	0	1	2	1	2	1	2	0	0	1	1	2	2	3	2	3	3	2	2	5	0
11168102236	2006	0	1	1	1	2	1	2	1	1	0	0	0	1	2	2	3	2	3	3	1	2	5	0
11168401163	2006	0	2	1	1	1	1	2	0	2	0	0	1	1	1	2	3	2	3	3	1	2	5	0
11168501150	2006	0	2	0	1	1	1	2	0	3	1	0	0	0	2	2	3	2	3	3	2	2	5	0
11168601163	2006	0	2	1	1	2	1	2	0	3	1	0	1	1	3	3	3	3	3	3	3	2	1	0
11168901149	2006	0	2	1	2	1	1	2	0	3	1	1	0	1	2	2	3	2	3	3	2	2	5	1
11169101121	2006	0	0	0	1	2	1	2	0	1	0	0	1	1	2	2	3	2	3	3	2	2	5	0
11169201153	2006	0	2	1	1	1	1	2	1	2	1	0	0	1	2	2	3	2	3	3	2	2	5	0
11169301145	2006	0	2	0	1	2	1	2	1	2	0	0	0	1	3	3	3	3	3	3	2	2	2	0
11169501148	2006	0	2	1	1	0	2	2	1	1	0	0	1	1	3	3	1	3	3	3	2	3	2	0
11169701135	2006	0	1	0	1	1	2	2	1	2	0	0	1	1	3	3	3	2	3	3	1	1	3	0
11170201130	2006	0	1	1	1	2	1	2	1	3	1	1	1	1	1	3	3	3	3	2	1	3	3	0
11170503320	2006	0	0	0	1	2	1	2	1	2	1	0	0	1	2	2	3	1	3	3	2	1	5	0
11170701142	2006	0	1	3	2	2	1	2	1	1	0	0	1	1	1	2	3	2	3	2	2	2	6	0
11170803326	2006	0	1	0	1	2	1	2	1	1	0	0	1	1	2	2	3	2	3	3	2	2	5	0
11170902246	2006	0	2	0	2	0	1	2	1	3	0	1	0	1	2	2	3	2	3	3	2	2	5	0
11171101147	2006	0	2	1	2	3	1	2	0	2	0	1	0	1	2	3	3	2	3	3	2	2	4	0
11171301135	2006	0	1	1	2	3	1	2	1	1	0	0	1	1	2	2	3	2	3	3	3	2	4	0
11171401162	2006	0	2	1	1	1	1	2	0	1	2	0	0	1	2	3	3	3	3	3	2	2	3	0
11171801130	2006	0	1	1	0	3	1	2	1	2	1	0	1	1	2	3	3	2	3	3	2	2	4	0
11171901137	2006	0	1	1	0	3	1	2	1	1	0	0	1	1	3	3	3	3	3	3	2	3	1	0
11172301140	2006	0	1	1	2	2	1	2	1	1	0	0	0	1	2	2	3	2	3	3	2	2	5	0
11172601155	2006	0	2	1	1	2	1	2	0	2	2	1	0	1	2	2	3	2	3	3	2	2	5	0
11172903319	2006	0	0	0	1	2	1	2	0	1	0	0	1	1	3	3	3	3	3	3	3	3	0	0
11173104459	2006	0	2	1	1	2	1	2	0	2	1	0	1	1	3	3	3	2	3	3	2	2	3	0
11173201152	2006	0	2	1	1	2	1	2	0	2	1	0	1	1	3	3	3	3	3	3	2	3	1	0
11174301160	2006	0	2	1	1	2	1	2	1	2	2	1	0	1	2	2	2	1	3	3	1	1	6	0
11174601164	2006	0	2	1	1	1	1	2	0	3	2	1	1	1	2	2	2	2	3	3	1	3	5	0
11174902252	2006	0	2	3	1	1	1	2	0	3	1	1	1	1	3	3	3	3	3	3	2	2	2	1
11175001151	2006	0	2	3	2	1	1	2	0	5	2	1	1	1	2	2	1	2	3	3	1	2	6	1
11175101123	2006	0	0	0	1	2	1	2	1	1	0	0	1	1	2	2	1	1	3	3	1	1	6	0
11175502241	2006	0	1	1	2	2	2	2	1	2	1	1	0	1	3	2	1	2	3	3	1	2	5	0
11176702226	2006	0	1	0	2	1	2	2	1	1	0	0	0	1	2	3	3	2	3	3	2	2	4	0
11177001154	2006	0	2	1	2	1	1	2	1	2	1	0	1	1	2	3	3	3	3	3	2	3	2	0
11177901143	2006	0	1	1	0	3	2	2	1	2	1	0	1	1	1	2	3	1	3	3	2	2	5	0
11178801154	2006	0	2	1	2	2	1	2	1	2	0	0	0	1	2	3	3	2	3	3	2	2	4	0
11179002243	2006	0	1	1	1	2	1	2	1	2	0	0	1	1	3	1	2	1	3	1	3	3	4	0
11179501136	2006	0	1	0	2	2	1	2	0	2	0	0	0	1	2	3	3	2	3	3	3	2	3	0
11179803319	2006	0	0	0	1	0	2	2	1	1	0	0	1	1	2	3	3	2	3	3	3	2	3	0
11180202254	2006	0	2	1	2	1	1	2	1	2	0	0	0	1	2	3	3	2	3	3	3	3	2	0
11180301162	2006	0	2	1	2	1	1	2	0	2	2	0	0	1	1	2	3	2	3	2	2	2	6	0
11180501147	2006	0	2	1	2	2	1	2	1	2	0	0	0	1	1	2	3	2	3	3	2	2	5	0
11182701160	2006	0	2	1	2	1	1	2	1	2	0	0	1	1	3	3	3	2	3	3	2	2	3	0
11182901146	2006	0	2	1	2	1	2	2	1	1	0	0	0	1	3	3	3	3	3	3	2	2	2	0
11183301134	2006	0	1	1	0	2	1	2	1	2	0	0	1	1	3	3	3	3	3	3	3	3	0	0
11183702250	2006	0	2	3	0	3	1	2	1	2	1	0	0	1	3	3	3	3	3	3	2	2	2	0
11184102264	2006	0	2	1	0	1	1	2	1	2	1	0	1	1	3	3	1	2	3	3	2	2	4	0
11184801147	2006	0	2	1	1	1	1	1	1	2	1	0	0	1	3	3	1	2	3	3	1	1	4	0
11184901162	2006	0	2	0	1	0	1	1	0	4	2	1	1	1	3	3	1	1	3	3	1	2	4	0
11185201126	2006	0	1	0	1	2	1	1	1	1	0	0	1	1	3	3	3	3	3	3	2	3	1	0
11185301157	2006	0	2	0	2	1	1	1	1	2	2	0	1	1	3	3	1	2	3	3	1	2	4	0
11186701130	2006	0	1	0	1	1	1	2	0	2	0	1	0	1	1	3	2	1	1	1	1	1	7	0
11186802236	2006	0	1	1	1	2	1	2	1	1	0	0	1	1	2	3	1	3	3	3	2	1	4	0
11186902238	2006	0	1	1	1	2	1	2	1	2	1	0	1	1	1	2	1	2	3	1	1	2	7	0
11188101138	2006	0	1	0	0	3	1	2	1	1	1	0	1	1	3	3	3	3	3	3	3	3	0	0
11188201129	2006	0	1	0	0	3	1	2	1	1	0	0	1	1	3	3	1	2	3	3	3	3	2	0
11188801136	2006	0	1	1	0	2	1	2	1	1	0	0	1	1	3	3	3	3	3	3	3	2	1	0
11188902245	2006	0	2	3	1	1	1	2	1	2	0	1	0	1	2	2	3	1	3	3	3	2	4	0
11189003320	2006	0	0	0	1	1	1	2	1	1	0	0	1	1	2	2	3	1	3	3	2	2	5	0
11189101130	2006	0	1	0	2	1	1	2	1	1	0	0	0	1	2	3	3	2	3	3	2	2	4	0
11189801153	2006	0	2	1	2	1	1	2	1	2	1	0	0	1	3	3	3	2	3	3	3	2	2	0
11189902235	2006	0	1	1	1	2	1	2	1	1	0	0	1	1	2	3	3	2	3	3	2	2	4	0
11190001136	2006	0	1	0	2	0	1	2	1	2	1	0	0	1	2	2	3	2	3	3	3	2	4	0
11190301139	2006	0	1	1	0	2	1	1	1	4	2	1	1	1	1	3	1	2	3	1	1	1	6	1
11191202241	2006	0	1	1	1	1	1	1	1	2	1	0	0	1	1	3	1	3	3	2	1	2	5	0
11192901142	2006	0	1	0	2	1	1	0	1	2	2	1	1	1	3	3	3	3	3	3	3	3	0	0
11193801153	2006	0	2	1	2	1	1	0	1	3	2	0	0	1	3	3	3	3	3	3	3	3	0	0
11194402248	2006	0	2	1	2	1	1	1	1	2	2	0	1	1	2	3	2	2	3	3	3	3	3	0
11195601150	2006	0	2	0	2	1	1	1	1	2	2	0	1	1	2	3	2	3	3	3	3	3	2	0
11195901141	2006	0	1	1	1	2	1	1	1	2	1	0	1	1	3	3	3	2	3	3	1	2	3	0
11196001143	2006	0	1	2	1	3	1	1	1	2	0	0	1	1	3	3	3	3	3	3	2	3	1	0
11196402257	2006	0	2	1	0	1	1	1	0	4	2	1	0	1	3	3	3	3	3	3	2	3	1	0
11196601151	2006	0	2	1	1	1	1	1	1	2	0	0	0	1	3	3	3	2	3	3	2	2	3	0
11196901127	2006	0	1	0	1	2	1	1	1	1	0	0	1	1	3	3	3	2	3	3	2	2	3	0
11197203347	2006	0	2	1	1	1	1	0	1	2	1	0	0	1	3	3	2	2	3	3	3	3	2	0
11197701128	2006	0	1	0	1	1	1	0	1	1	1	0	1	1	3	3	3	3	3	3	3	3	0	0
11198601139	2006	0	1	1	1	1	1	1	1	2	1	0	1	1	3	3	2	3	3	3	1	3	2	0
11199001147	2006	0	2	1	0	3	1	1	1	2	1	0	0	1	3	3	2	3	3	3	3	3	1	0
11199603324	2006	0	0	0	1	1	1	1	1	1	0	0	1	1	3	3	3	3	3	3	2	3	1	0
11200101122	2006	0	0	0	1	1	1	1	1	2	2	0	1	1	3	3	3	2	3	2	1	2	4	0
11201115351	2011	0	2	1	0	3	1	1	1	2	1	0	1	1	3	3	3	3	3	3	3	3	0	0
11202124653	2011	1	2	1	1	2	1	1	0	2	0	0	1	1	3	3	3	3	3	3	3	3	0	0
11202601144	2006	0	1	1	1	3	1	1	1	3	1	0	0	1	3	3	3	3	3	3	3	3	0	0
11203114653	2011	0	2	0	1	2	1	1	1	2	0	0	1	1	3	3	3	3	3	3	3	3	0	0
11203904416	2006	0	0	0	1	1	1	1	1	1	0	0	1	1	3	3	3	3	3	3	1	3	1	0
11204124555	2011	1	2	1	2	2	1	1	0	3	1	0	0	1	3	3	3	3	2	2	3	3	2	0
11204303328	2006	0	1	0	1	2	1	1	1	2	0	0	1	1	2	2	3	3	3	3	1	2	4	0
11204401142	2006	0	1	1	2	0	1	1	1	2	1	0	0	1	3	3	2	2	3	3	3	3	2	0
11204903323	2006	0	0	0	1	2	1	1	1	3	1	0	1	1	1	1	3	1	3	3	1	1	5	1
11205114853	2011	0	2	1	1	2	1	1	1	2	0	0	1	1	3	3	3	3	3	3	3	3	0	0
11205203316	2006	0	0	0	0	1	1	1	0	1	0	0	1	1	3	3	3	3	3	1	3	3	1	1
11206122655	2011	1	1	0	2	2	1	1	1	1	0	0	0	1	3	3	3	3	3	3	3	3	0	0
11206201163	2006	0	2	1	1	0	1	1	0	1	1	0	1	1	3	3	3	3	3	3	3	3	0	0
11206301148	2006	0	2	1	1	2	1	1	1	2	1	0	0	1	2	2	3	3	3	3	1	3	3	0
11206801141	2006	0	1	1	1	2	1	1	0	1	1	0	0	1	3	2	2	2	3	3	1	3	4	0
11207001133	2006	0	1	0	2	2	1	1	1	1	0	0	0	1	3	3	3	3	2	3	1	3	2	0
11207801128	2006	0	1	1	1	2	1	1	1	1	0	0	0	1	3	3	1	1	3	3	1	3	3	0
11208001139	2006	0	1	1	2	1	1	0	1	1	0	0	0	1	3	2	2	3	3	3	1	3	3	0
11208101141	2006	0	1	1	2	2	1	0	0	2	1	1	0	1	3	3	1	1	3	3	1	3	3	1
11208201147	2006	0	2	0	1	2	1	0	0	4	1	1	0	1	3	2	1	2	3	3	1	2	5	0
11208305522	2006	0	0	0	1	2	1	0	1	2	0	0	1	1	3	3	3	3	3	3	1	3	1	1
11208401155	2006	0	2	1	2	0	1	0	1	2	1	0	1	1	1	2	1	2	3	3	3	3	4	0
11208503322	2006	0	0	0	2	2	1	0	1	1	0	0	1	1	3	2	1	1	3	3	1	3	4	0
11208701159	2006	0	2	0	1	0	1	0	0	3	1	1	0	1	2	1	2	1	3	3	2	3	5	0
11208901141	2006	0	1	1	2	2	1	0	1	2	0	0	0	1	3	3	3	3	3	3	3	2	1	0
11209125955	2011	1	2	0	2	1	1	1	0	4	2	1	0	1	3	3	3	3	2	3	3	3	1	0
11209401130	2006	0	1	3	1	1	1	1	1	1	0	0	1	1	3	2	1	2	3	3	1	3	4	1
11209801134	2006	0	1	1	1	2	1	1	1	2	0	0	0	1	3	3	1	2	3	2	1	3	4	0
11211113751	2011	0	1	0	0	3	1	1	1	3	0	0	0	1	1	3	3	2	3	3	3	2	3	0
11211601140	2006	0	1	1	1	1	1	0	1	2	1	0	0	1	3	3	3	2	3	3	1	1	3	0
11212001164	2006	0	2	1	0	2	1	0	0	1	2	0	1	1	2	3	3	3	3	3	2	3	2	0
11212101147	2006	0	2	1	0	2	1	1	1	2	1	0	1	1	3	3	3	2	3	3	1	2	3	0
11212201138	2006	0	1	1	1	2	1	1	1	3	2	0	0	1	3	3	2	1	3	3	2	1	4	0
11212901148	2006	0	2	0	1	1	1	1	1	2	2	0	0	1	1	3	3	1	3	3	2	3	3	0
11213401136	2006	0	1	3	1	2	1	1	1	2	0	1	0	1	1	2	3	3	3	3	1	3	3	0
11213501136	2006	0	1	1	1	2	1	2	1	2	0	0	0	1	2	2	2	3	2	2	1	1	7	0
11213901137	2006	0	1	0	1	1	1	2	1	1	0	0	1	1	3	3	3	3	3	3	1	1	2	0
11214301144	2006	0	1	3	1	1	1	2	1	1	0	0	0	0	3	2	3	3	3	3	1	1	3	0
11214801139	2006	0	1	1	1	2	1	2	1	2	1	0	0	1	3	3	3	3	3	3	1	3	1	0
11214901159	2006	0	2	1	2	1	1	2	0	3	2	1	1	1	3	3	3	3	3	3	1	1	2	1
11216101153	2006	0	2	1	2	2	1	2	1	2	1	0	1	1	3	3	2	3	3	3	3	2	2	0
11216204427	2006	0	1	0	1	2	1	2	0	2	1	0	1	1	1	1	3	2	3	3	2	2	5	1
11216701154	2006	0	2	1	1	2	1	2	0	2	0	0	1	1	2	1	3	2	3	1	3	1	5	0
11216901148	2006	0	2	1	1	1	1	2	1	2	0	0	0	1	1	3	3	2	3	3	3	1	3	0
11217401135	2006	0	1	1	1	2	1	1	1	2	0	0	1	1	3	2	3	1	3	3	1	1	4	0
11217801142	2006	0	1	1	1	2	1	1	1	5	1	1	0	1	3	3	3	2	1	3	1	2	4	1
11219301160	2006	0	2	3	1	1	1	1	0	1	0	0	1	1	3	3	2	3	3	3	3	3	1	0
11219501128	2006	0	1	1	1	2	1	1	1	2	0	0	1	1	1	3	3	3	3	3	1	3	2	0
11219803331	2006	0	1	0	2	2	1	1	0	4	1	0	0	1	3	3	3	3	3	3	3	2	1	0
11220001137	2006	0	1	1	1	2	1	0	1	2	1	0	1	1	3	1	2	2	3	3	2	2	5	0
11220701129	2006	0	1	1	1	0	1	0	1	1	0	0	1	1	2	2	3	1	1	3	2	3	5	0
11220903325	2006	0	1	0	1	2	1	0	1	1	1	0	1	1	3	2	3	2	3	3	2	3	3	0
11222003328	2006	0	1	0	2	3	1	0	1	2	0	0	1	1	3	3	3	3	3	3	3	2	1	0
11223303329	2006	0	1	0	1	2	1	1	1	1	0	0	0	1	3	2	2	3	3	3	2	1	4	0
11223801138	2006	0	1	1	2	2	1	0	1	1	0	0	1	1	3	3	3	3	3	3	3	3	0	0
11224203324	2006	0	0	0	2	2	1	0	1	2	2	0	1	1	3	3	2	3	3	3	3	2	2	0
11224701145	2006	0	2	1	0	2	1	0	1	5	2	0	1	1	3	3	2	2	3	3	1	3	3	0
11224901132	2006	0	1	0	2	1	1	0	1	1	0	0	0	1	3	3	3	3	3	3	3	3	0	0
11225101138	2006	0	1	1	0	3	1	1	1	2	0	0	0	1	2	3	3	3	3	3	3	2	2	0
11225501144	2006	0	1	1	1	2	1	1	1	2	2	0	1	1	3	3	3	1	3	3	2	3	2	0
11225901155	2006	0	2	3	1	2	1	1	0	3	2	0	0	1	3	3	3	3	3	3	3	3	0	1
11226104418	2006	0	0	0	1	2	1	1	1	2	0	0	1	1	3	3	3	3	3	3	3	2	1	0
11226701164	2006	0	2	1	0	3	1	0	0	2	2	0	1	1	3	3	3	3	3	3	1	3	1	0
11227001137	2006	0	1	3	1	1	1	0	1	2	0	0	0	1	1	3	3	3	3	3	3	3	1	0
11227701140	2006	0	1	3	1	1	1	0	1	3	0	0	1	1	3	3	1	3	3	3	1	3	2	1
11228601131	2006	0	1	1	0	1	1	1	1	2	0	0	1	1	3	2	1	2	3	3	2	3	4	0
11229101131	2006	0	1	1	1	1	1	1	1	2	0	0	0	0	3	3	1	3	3	3	3	3	1	1
11229603319	2006	0	0	0	2	1	1	0	1	1	0	0	1	1	2	3	3	3	3	3	2	3	2	0
11229801134	2006	0	1	0	1	1	1	0	1	1	1	0	0	1	3	3	3	3	3	3	3	3	0	0
11229902247	2006	0	2	0	2	2	1	0	0	1	0	0	0	1	2	3	3	2	3	3	2	3	3	1
11230001158	2006	0	2	1	1	0	1	0	1	3	1	0	0	1	1	3	3	2	3	3	1	3	3	0
11230701139	2006	0	1	1	1	1	1	1	0	4	2	1	0	1	1	1	2	2	3	2	1	2	7	1
11231204416	2006	0	0	0	2	0	1	1	0	2	0	0	0	1	3	3	3	3	3	3	3	3	0	0
11231301136	2006	0	1	1	1	2	1	1	1	2	0	0	0	1	3	1	2	3	3	3	3	3	2	0
11231703327	2006	0	1	0	1	2	1	1	1	2	2	0	1	1	2	3	3	2	3	3	3	1	3	0
11232001156	2006	0	2	1	2	0	1	1	0	5	2	1	0	1	1	1	1	1	3	3	1	1	6	1
11232101155	2006	0	2	1	1	2	1	1	1	3	2	0	0	1	1	1	3	3	3	3	3	2	3	1
11232701128	2006	0	1	1	1	2	1	1	1	2	2	0	0	1	3	3	3	1	3	3	2	1	3	0
11233801134	2006	0	1	1	0	3	1	0	1	3	1	0	0	0	3	3	3	3	1	3	3	3	1	1
11234401143	2006	0	1	1	0	2	1	0	1	3	1	0	0	1	3	3	3	3	3	3	3	3	0	0
11234501138	2006	0	1	3	0	1	1	0	1	2	1	0	1	1	1	3	3	3	3	2	2	2	4	0
11234803332	2006	0	1	0	2	1	1	0	1	2	0	0	1	1	3	3	3	3	3	3	2	3	1	0
11234901153	2006	0	2	1	0	3	1	2	1	2	1	0	1	1	1	3	2	1	3	1	1	3	5	0
11235801136	2006	0	1	0	0	3	1	2	1	1	0	0	0	1	3	3	3	3	3	3	2	3	1	0
11236001146	2006	0	2	1	1	2	1	2	1	1	1	0	0	1	3	3	3	3	3	3	1	3	1	0
11236501123	2006	0	0	0	0	2	1	2	1	2	1	0	0	1	3	3	3	3	3	3	1	3	1	0
11236703322	2006	0	0	0	1	1	1	2	1	2	0	0	1	1	3	3	3	3	3	3	3	3	0	0
11236902218	2006	0	0	0	1	2	1	2	0	2	2	0	1	1	1	2	3	3	3	3	2	1	4	0
11237001132	2006	0	1	1	1	1	1	2	1	2	1	0	0	1	3	3	3	2	3	3	1	3	2	0
11237302236	2006	0	1	0	1	2	1	2	1	2	1	0	0	1	1	2	3	2	3	3	3	2	4	0
11237601147	2006	0	2	1	0	3	1	2	1	2	1	1	1	1	2	3	3	2	3	2	3	3	3	0
11237901134	2006	0	1	1	2	3	1	2	1	1	0	0	1	1	3	3	3	2	3	3	3	2	2	0
11238701155	2006	0	2	0	1	1	1	2	0	3	1	0	0	1	2	2	3	3	3	3	3	3	2	1
11238901127	2006	0	1	1	1	1	1	2	1	2	0	0	0	1	3	2	1	2	3	3	3	3	3	0
11239503319	2006	0	0	0	1	2	1	2	1	2	0	0	1	1	1	3	3	3	3	1	3	3	2	0
11239801163	2006	0	2	1	1	1	1	2	0	2	2	0	0	1	1	3	3	3	3	3	1	3	2	1
11240002218	2006	0	0	0	1	2	1	2	1	2	1	0	0	1	3	3	3	3	3	3	3	3	0	0
11241301148	2006	0	2	1	0	3	1	2	1	1	0	0	1	1	2	3	3	2	3	3	3	2	3	0
11241501136	2006	0	1	0	2	2	1	2	0	1	1	0	1	1	3	3	3	2	3	3	3	2	2	0
11242801125	2006	0	1	0	1	3	1	2	1	3	0	0	1	1	3	3	2	2	3	3	2	3	3	0
11242901130	2006	0	1	1	1	3	1	2	1	2	0	0	1	1	3	3	3	2	3	3	1	3	2	0
11243101136	2006	0	1	1	0	3	1	2	1	1	0	0	0	1	3	3	3	2	3	2	1	2	4	0
11243704423	2006	0	0	0	1	3	1	2	1	2	1	0	1	1	1	3	3	3	3	3	3	3	1	0
11243903323	2006	0	0	0	0	2	1	2	1	1	0	0	1	1	3	3	2	1	3	3	1	1	4	0
11244401163	2006	0	2	1	1	2	1	2	0	2	2	0	1	1	3	3	2	1	3	1	1	3	4	0
11245803317	2006	0	0	0	1	1	1	2	0	2	0	0	0	1	3	3	3	2	2	3	1	3	3	0
11246701147	2006	0	2	1	1	1	1	2	1	2	1	0	0	1	2	2	2	3	3	3	3	1	4	0
11246901144	2006	0	1	1	0	3	1	2	1	2	0	0	1	1	3	3	3	2	3	3	3	1	2	0
11247604418	2006	0	0	0	1	1	1	2	0	1	0	0	0	1	2	2	3	3	3	3	3	2	3	0
11249201143	2006	0	1	1	1	1	1	2	1	2	1	0	0	1	2	2	3	3	3	3	2	3	3	0
11249303322	2006	0	0	0	1	1	1	2	1	1	0	0	0	1	2	2	3	3	3	3	3	2	3	0
11249501160	2006	0	2	2	1	1	1	2	1	2	1	0	0	1	3	3	3	3	3	3	3	3	0	0
11250001130	2006	0	1	0	1	1	1	2	1	2	0	0	1	1	1	2	3	3	3	3	1	3	3	0
11250201162	2006	0	2	2	1	1	1	2	1	2	1	0	0	1	2	3	3	3	3	3	1	3	2	0
11250501160	2006	0	2	3	1	2	1	2	0	3	2	0	0	1	2	3	3	3	2	3	2	3	3	0
11250603319	2006	0	0	0	2	2	1	2	1	1	0	0	0	1	3	3	3	1	3	3	1	1	3	0
11250801126	2006	0	1	1	1	2	1	2	1	2	0	0	1	1	2	2	3	2	2	3	2	1	6	0
11251201153	2006	0	2	1	2	1	1	2	0	2	0	0	1	1	2	2	2	1	3	2	1	2	7	0
11252003319	2006	0	0	0	2	2	2	2	0	1	0	0	1	1	2	3	3	3	3	3	3	3	1	0
11252301134	2006	0	1	1	1	2	1	2	1	1	0	0	1	1	3	3	3	2	3	2	3	1	3	0
11252601139	2006	0	1	1	1	2	1	2	1	2	1	0	1	1	3	3	3	3	3	1	1	3	2	0
11253001140	2006	0	1	1	0	3	1	2	1	1	0	0	1	1	2	2	3	3	3	3	3	3	2	0
11253201136	2006	0	1	1	0	3	1	2	1	1	0	0	1	1	2	2	2	3	3	3	3	3	3	0
11253501164	2006	0	2	0	0	3	1	2	0	2	2	0	0	1	2	2	2	2	3	3	3	3	4	1
11253601150	2006	0	2	1	0	3	1	2	1	1	1	0	1	1	2	3	3	3	3	3	3	3	1	0
11253901160	2006	0	2	1	0	3	1	2	1	2	1	0	0	1	1	2	3	2	2	3	3	3	4	0
11254401143	2006	0	1	1	1	2	1	2	1	1	1	0	0	1	3	3	3	1	3	3	2	3	2	0
11254504441	2006	0	1	0	1	1	1	2	0	2	1	0	0	1	2	3	3	2	3	3	3	2	3	0
11255201140	2006	0	1	1	0	3	1	1	1	1	1	0	0	1	3	3	3	3	3	3	3	3	0	0
11255503327	2006	0	1	0	1	2	1	1	1	1	0	0	0	1	3	3	3	3	3	3	3	3	0	0
11256001150	2006	0	2	1	0	3	1	1	1	2	1	0	0	1	3	3	3	3	3	3	2	2	2	1
11256102217	2006	0	0	0	1	2	1	1	0	1	0	0	0	1	3	3	3	3	3	3	3	3	0	0
11256301139	2006	0	1	1	2	2	1	1	1	1	1	0	0	1	3	3	3	3	3	3	3	3	0	0
11256501160	2006	0	2	1	1	1	1	1	1	2	2	0	0	1	3	3	3	3	3	3	2	2	2	0
11304123853	2011	1	1	1	1	3	1	1	1	1	1	0	0	1	3	3	3	3	3	3	3	3	0	0
11306123951	2011	1	1	1	0	2	1	1	1	2	0	0	0	1	3	2	3	3	3	3	3	2	2	0
11309122353	2011	1	0	0	1	2	1	1	1	2	2	1	0	1	3	2	3	1	3	3	3	3	2	0
11312125852	2011	1	2	3	0	3	1	1	1	2	1	0	0	1	2	3	3	3	3	3	3	3	1	0
11320123451	2011	1	1	1	0	3	1	1	1	2	0	0	1	1	3	1	2	1	3	3	3	1	4	0
11322116256	2011	0	2	3	2	1	1	1	1	2	0	0	0	1	3	3	3	3	3	3	3	3	0	0
11323125156	2011	1	2	0	2	2	1	1	1	3	2	1	1	1	2	3	3	3	3	3	3	3	1	1
11401124754	2011	1	2	1	1	1	1	1	1	1	0	0	1	1	3	3	3	3	3	3	3	3	0	1
11402122855	2011	1	1	1	2	2	2	1	1	2	1	0	1	1	3	3	3	3	3	3	3	3	0	1
11403114555	2011	0	2	1	2	1	1	1	0	1	0	0	0	0	1	3	3	2	1	1	3	3	4	0
11405114655	2011	0	2	3	2	2	1	1	1	1	0	0	0	1	3	3	3	3	3	3	3	3	0	1
11408125553	2011	1	2	1	1	2	1	1	0	2	2	1	1	1	2	3	3	2	3	2	3	2	4	0
11410125252	2011	1	2	1	0	2	1	1	1	2	1	0	1	1	2	1	3	1	3	3	3	1	4	1
11411112756	2011	0	1	0	2	2	1	1	0	3	1	1	1	1	1	3	3	2	1	2	1	1	6	1
11414124853	2011	1	2	1	1	2	1	1	0	3	2	1	1	1	3	2	2	1	3	1	3	3	4	1
11417115055	2011	0	2	1	2	2	1	1	1	1	1	0	1	1	3	2	1	2	3	3	3	2	4	0
11419114955	2011	0	2	1	2	1	1	1	0	2	1	1	0	1	3	3	3	3	3	3	3	3	0	1
11501114855	2011	0	2	1	2	2	1	1	0	4	2	1	0	1	3	3	3	3	3	3	2	3	1	1
11502123456	2011	1	1	1	2	1	1	1	0	3	2	1	0	1	2	2	3	2	2	1	3	2	6	1
11503112655	2011	0	1	0	2	2	1	1	1	1	1	0	1	1	3	3	1	3	3	3	3	3	1	1
11504123352	2011	1	1	1	0	1	1	1	1	2	0	0	0	1	3	3	3	3	3	3	3	3	0	0
11505123756	2011	1	1	0	2	3	1	1	0	2	1	0	0	1	3	2	3	2	3	3	1	1	4	0
11508125255	2011	1	2	1	2	2	1	1	0	2	2	1	0	1	1	2	3	1	3	3	2	1	5	1
11509116356	2011	0	2	1	2	0	1	1	1	3	2	0	0	1	1	1	3	2	3	3	3	2	4	1
11511111956	2011	0	0	0	2	2	1	1	1	2	1	1	1	1	2	2	2	3	3	1	2	1	6	0
11512115156	2011	0	2	3	2	2	1	1	0	4	2	1	0	1	2	2	3	1	3	3	3	2	4	1
11517124054	2011	1	1	3	1	2	1	1	1	3	2	0	0	1	3	3	2	3	3	3	1	2	3	1
11519112256	2011	0	0	0	2	1	1	1	1	2	1	0	0	1	3	3	2	2	3	3	3	3	2	0
11602123256	2011	1	1	1	2	2	1	1	0	2	1	0	0	1	3	2	3	3	3	3	2	3	2	0
11603113754	2011	0	1	1	1	2	1	1	1	1	1	0	1	1	3	2	3	3	3	3	1	3	2	0
11604124156	2011	1	1	1	2	2	1	1	1	2	2	0	0	0	3	3	3	3	3	3	2	3	1	1
11606124056	2011	1	1	1	2	2	1	1	1	1	2	0	1	1	3	3	3	2	3	3	2	3	2	0
11609115656	2011	0	2	0	2	0	1	1	0	3	2	0	1	1	2	3	3	3	3	3	2	3	2	0
11610125552	2011	1	2	1	0	2	1	1	1	2	2	0	1	1	1	2	3	2	3	3	1	1	5	1
11701114054	2011	0	1	1	1	2	1	1	1	1	1	0	0	1	3	3	3	3	3	3	3	3	0	0
11704125556	2011	1	2	0	2	1	1	1	0	4	2	0	0	1	3	3	2	1	3	3	1	2	4	1
11705113354	2011	0	1	1	1	2	1	1	1	1	0	0	0	1	3	3	3	2	3	3	3	2	2	0
11707114154	2011	0	1	1	1	2	1	1	0	1	1	0	1	1	3	2	3	2	3	3	1	3	3	1
11708126455	2011	1	2	2	2	0	1	1	0	3	2	1	1	1	2	3	3	1	3	3	3	2	3	1
11709112854	2011	0	1	0	1	2	1	1	1	1	0	0	1	1	2	3	3	3	3	3	3	3	1	0
11710125256	2011	1	2	1	2	1	1	1	0	3	2	1	0	1	2	2	3	2	3	3	2	2	5	1
11711126456	2011	1	2	2	2	0	1	1	0	2	2	1	1	1	3	3	3	3	3	3	3	3	0	0
11712122255	2011	1	0	0	2	2	1	1	1	2	0	0	0	1	3	2	1	1	3	3	2	2	5	0
11713123153	2011	1	1	3	1	2	1	1	1	2	1	0	0	1	3	3	3	3	3	3	2	3	1	0
11717112655	2011	0	1	0	2	2	1	1	1	2	0	0	1	1	3	3	3	2	3	3	3	3	1	0
11804125246	2011	1	2	2	2	2	1	1	0	2	2	0	0	1	2	2	3	3	3	3	3	3	2	0
11805122945	2011	1	1	0	2	2	1	1	1	2	2	1	0	1	3	3	3	3	3	3	3	2	1	1
11811115145	2011	0	2	0	2	2	1	1	0	2	1	0	0	1	3	3	3	3	3	3	3	3	0	0
11814114144	2011	0	1	1	1	2	1	1	1	2	0	0	0	1	3	3	3	2	3	3	3	3	1	0
11822124943	2011	1	2	3	1	2	1	1	0	2	1	0	0	1	3	3	3	3	3	3	3	3	0	0
11902123642	2011	1	1	1	0	2	1	1	1	1	0	0	1	1	3	3	3	3	3	3	3	3	0	0
11904115044	2011	0	2	1	1	2	1	1	1	3	1	1	1	1	1	2	3	1	2	3	3	3	4	0
11909116345	2011	0	2	1	2	0	1	1	0	3	2	0	1	1	3	3	2	3	3	3	3	3	1	0
11910125545	2011	1	2	1	2	2	1	1	0	4	1	0	1	0	3	3	2	2	3	3	3	3	2	1
11911112343	2011	0	0	0	1	2	1	1	0	2	1	0	1	1	3	3	3	3	3	3	3	3	0	0
11912125343	2011	1	2	3	1	3	1	1	1	4	2	1	1	1	2	3	3	3	3	2	3	3	2	1
11918124246	2011	1	1	1	2	2	1	1	1	3	2	1	1	1	1	3	3	3	3	3	3	3	1	0
11919115946	2011	0	2	0	2	0	1	1	0	3	1	0	0	1	3	3	3	2	3	3	3	3	1	1
12001113642	2011	0	1	1	0	3	1	1	1	2	1	0	1	1	2	3	2	3	3	3	2	3	3	0
12002124143	2011	1	1	1	1	3	1	1	1	2	1	0	1	1	3	3	3	3	3	3	3	3	0	0
12003113846	2011	0	1	1	2	1	1	1	0	2	0	0	1	1	3	3	2	2	3	3	3	1	3	0
12005123442	2011	1	1	1	0	3	1	1	1	2	1	0	0	1	2	3	1	2	3	3	2	3	4	0
12007113246	2011	0	1	1	2	2	1	1	0	2	0	0	0	1	3	3	1	3	3	3	3	3	1	0
12008124943	2011	1	2	3	1	2	1	1	1	2	0	0	1	1	2	3	3	3	3	3	2	3	2	0
12009125243	2011	1	2	2	1	2	1	1	1	4	0	0	0	1	2	2	2	2	3	3	3	3	4	1
12012122045	2011	1	0	0	2	2	1	1	1	1	1	0	0	1	1	3	2	2	3	3	3	3	3	0
12013114245	2011	0	1	1	2	2	1	1	0	2	0	0	0	1	3	3	2	2	3	3	2	3	3	0
12018123442	2011	1	1	1	0	3	1	1	1	2	2	0	1	1	3	3	2	2	2	3	1	3	4	0
12103115045	2011	0	2	1	2	2	1	1	0	2	0	0	1	1	3	2	3	2	3	3	2	1	4	0
12104122946	2011	1	1	0	2	2	1	1	0	2	2	0	1	1	2	3	1	1	2	2	2	1	7	0
12105113141	2011	0	1	1	0	3	1	1	1	2	1	0	1	1	3	3	3	3	3	3	3	3	0	0
12106123641	2011	1	1	1	0	3	1	1	1	2	0	0	1	1	3	3	3	3	3	3	3	3	0	0
12107115044	2011	0	2	1	1	2	1	1	1	2	0	0	1	1	2	3	3	3	3	3	2	3	2	0
12108113645	2011	0	1	0	2	2	1	1	0	5	1	1	0	1	3	3	2	3	3	3	3	2	2	1
12109122245	2011	1	0	0	2	2	1	1	1	2	0	0	1	1	2	3	3	3	3	3	3	3	1	1
12110125741	2011	1	2	1	0	1	1	1	0	2	2	0	1	1	2	3	3	3	3	3	3	3	1	0
12111115345	2011	0	2	1	2	1	1	1	1	3	1	0	1	1	3	3	3	3	3	3	3	3	0	0
12113124444	2011	1	1	1	1	2	1	1	0	2	0	0	1	1	2	3	3	3	3	3	3	3	1	0
12114124043	2011	1	1	1	1	2	1	1	1	1	1	0	1	1	2	3	2	3	3	3	3	3	2	0
12202124344	2011	1	1	1	1	2	1	1	0	1	0	0	0	1	2	3	2	2	3	3	2	3	4	0
12204115741	2011	0	2	1	0	3	1	1	1	2	2	1	1	1	2	3	3	2	3	3	3	3	2	0
12205114743	2011	0	2	3	1	2	1	1	1	2	1	0	1	1	2	3	3	3	3	3	3	3	1	0
12209122745	2011	1	1	0	2	3	1	1	1	1	0	0	1	1	3	3	3	3	3	3	3	3	0	0
12210125943	2011	1	2	1	1	2	1	1	0	2	1	1	1	1	2	3	3	2	3	3	3	3	2	0
12213113445	2011	0	1	1	2	2	1	1	1	2	0	0	1	1	3	3	3	3	3	3	3	3	0	0
12301121946	2011	1	0	0	2	2	1	1	1	2	2	1	0	1	3	2	3	3	3	3	3	3	1	0
12303114545	2011	0	2	1	2	2	1	1	0	3	1	1	0	1	2	3	3	3	3	3	3	2	2	1
12305123342	2011	1	1	1	0	2	1	1	0	2	2	0	0	1	3	3	3	3	3	3	3	3	0	1
12306115046	2011	0	2	0	2	1	1	1	0	2	1	0	0	1	3	3	3	3	3	3	3	3	0	1
12308126445	2011	1	2	1	2	0	1	1	0	3	2	1	1	1	1	3	3	3	3	3	3	2	2	1
12309123143	2011	1	1	0	1	2	1	1	0	3	2	0	0	1	3	3	1	3	3	3	3	3	1	1
12313112944	2011	0	1	1	1	2	1	1	1	1	0	0	1	1	3	3	3	3	3	3	3	3	0	0
12317112045	2011	0	0	0	2	1	1	1	0	1	0	0	1	1	3	3	3	3	3	3	3	1	1	0
12322125145	2011	1	2	1	2	0	1	1	0	4	2	1	1	0	3	3	3	1	3	3	3	3	1	1
12401113942	2011	0	1	1	0	2	1	1	1	1	1	0	1	1	3	3	3	3	3	3	3	1	1	0
12402124645	2011	1	2	1	2	2	1	1	1	2	2	0	1	1	3	3	3	3	3	3	3	3	0	0
12403112143	2011	0	0	0	1	1	1	1	1	2	0	0	0	1	3	3	3	3	3	3	3	3	0	0
12404114941	2011	0	2	3	0	2	1	1	1	2	0	0	1	1	3	3	3	3	3	3	2	3	1	0
12405112846	2011	0	1	0	2	2	1	1	0	1	0	0	1	1	2	3	3	3	3	3	2	3	2	0
12409115245	2011	0	2	1	2	2	1	1	1	2	2	0	0	1	3	3	3	3	3	3	3	2	1	0
12410116343	2011	0	2	0	1	1	1	1	0	3	2	1	0	1	3	3	3	2	3	3	3	1	2	1
12501113845	2011	0	1	1	2	2	1	1	0	2	0	0	1	1	2	3	3	3	3	3	2	2	3	0
12502124045	2011	1	1	1	2	2	1	1	1	1	0	0	0	1	3	3	3	3	3	3	3	3	0	0
12503122246	2011	1	0	0	2	2	1	1	0	1	0	0	0	1	3	3	3	3	3	3	3	3	0	0
12504124045	2011	1	1	1	2	2	1	1	0	2	2	0	1	1	3	3	3	3	3	3	3	3	0	0
12506125243	2011	1	2	0	1	2	1	1	1	2	1	0	1	1	3	3	3	3	3	3	3	3	0	0
12508115445	2011	0	2	1	2	2	1	1	1	1	0	0	1	1	3	3	3	3	3	3	3	3	0	0
12516114444	2011	0	1	0	1	2	1	1	1	4	2	1	0	1	1	3	3	3	3	3	3	3	1	0
12603113946	2011	0	1	1	2	2	1	1	0	2	0	0	1	1	3	3	1	2	3	3	3	3	2	0
12604123742	2011	1	1	0	0	3	1	1	1	2	0	0	0	1	3	3	3	3	3	3	3	3	0	0
12611125446	2011	1	2	0	2	1	1	1	0	2	0	0	0	0	3	3	3	3	3	3	3	3	0	0
12613122341	2011	1	0	0	0	2	1	1	0	2	0	0	1	1	3	3	3	3	3	3	3	3	0	0
12616114844	2011	0	2	0	1	2	1	1	0	2	0	0	0	1	3	3	3	3	3	3	3	3	0	0
12617113044	2011	0	1	1	1	2	1	1	1	2	0	0	1	1	2	1	3	1	3	3	3	2	4	0
12620125741	2011	1	2	1	0	2	1	1	0	3	2	1	1	1	3	3	1	3	3	3	3	3	1	1
12622125645	2011	1	2	1	2	2	1	1	0	1	0	0	1	1	3	3	3	3	3	3	3	3	0	0
12702123245	2011	1	1	1	2	2	1	1	1	1	0	0	0	1	2	3	3	3	3	3	3	3	1	0
12703113642	2011	0	1	1	0	2	1	1	1	2	0	0	1	1	3	2	3	2	3	3	3	2	3	0
12704114144	2011	0	1	1	1	0	1	1	0	4	0	1	0	1	3	3	3	3	3	3	2	3	1	1
12705116043	2011	0	2	1	1	1	1	1	0	3	1	0	0	1	3	3	3	3	3	3	3	3	0	1
12711113744	2011	0	1	0	1	2	1	1	0	2	0	0	1	1	3	3	3	3	3	3	3	1	1	0
12716121745	2011	1	0	0	2	2	1	1	1	1	0	0	0	1	3	2	3	2	3	3	3	3	2	0
12719125746	2011	1	2	3	2	0	1	1	0	4	2	1	0	1	1	1	1	2	3	3	2	1	6	1
12721123344	2011	1	1	0	1	3	1	1	1	1	0	0	1	1	3	3	3	3	3	3	3	3	0	0
12802123833	2011	1	1	1	1	2	1	1	1	2	1	1	0	1	3	3	2	2	3	1	1	1	5	1
12803112834	2011	0	1	1	1	2	1	1	1	4	2	1	0	1	2	3	3	3	3	3	1	3	2	1
12811116132	2011	0	2	1	0	1	1	1	1	2	2	1	1	1	2	3	3	3	3	3	3	3	1	0
12815114236	2011	0	1	1	2	2	1	1	1	1	0	0	1	1	3	3	1	3	3	3	1	3	2	0
12817114133	2011	0	1	1	1	2	1	1	1	2	2	0	1	1	2	3	2	2	3	3	3	3	3	0
12818123135	2011	1	1	0	2	2	1	1	1	4	2	1	0	1	2	3	3	3	3	3	1	3	2	1
12820115936	2011	0	2	1	2	2	1	1	0	1	0	0	1	1	2	3	3	3	3	3	2	2	3	0
12903113236	2011	0	1	1	2	2	1	1	1	2	2	0	1	1	3	3	3	3	3	3	3	2	1	1
12904124036	2011	1	1	0	2	1	1	1	1	2	1	1	0	1	3	3	3	1	3	3	3	3	1	0
12906123335	2011	1	1	1	2	2	1	1	0	2	2	0	0	1	3	3	3	3	3	3	3	3	0	0
12908123533	2011	1	1	0	1	2	1	1	1	1	2	0	0	1	2	3	2	2	3	3	3	2	4	1
12912115635	2011	0	2	1	2	2	1	1	0	3	2	0	1	1	3	2	3	2	2	2	2	3	5	1
12913113235	2011	0	1	1	2	2	1	1	1	2	1	0	1	1	3	3	1	3	3	3	3	2	2	0
12914123336	2011	1	1	1	2	2	1	1	0	2	1	1	1	1	1	1	3	3	3	3	3	3	2	1
13001113135	2011	0	1	1	2	2	1	1	0	2	1	0	1	1	2	3	3	3	3	3	3	3	1	0
13002123633	2011	1	1	1	1	2	1	1	0	3	1	1	0	1	1	3	2	3	3	3	2	3	3	1
13003114231	2011	0	1	1	0	3	1	1	1	2	1	0	1	1	2	1	3	3	3	2	3	1	4	0
13005123236	2011	1	1	3	2	1	1	1	0	2	1	1	0	1	1	2	3	3	3	3	3	3	2	1
13006123431	2011	1	1	1	0	3	1	1	1	2	2	1	0	1	3	3	2	3	2	2	3	2	4	0
13009123433	2011	1	1	3	1	2	1	1	0	3	2	1	0	1	1	3	3	3	3	3	3	3	1	1
13013124734	2011	1	2	1	1	2	1	1	1	3	0	1	0	1	3	3	3	3	3	3	3	3	0	0
13020113736	2011	0	1	0	2	0	1	1	0	2	1	0	0	1	3	2	2	3	3	3	3	3	2	0
13101114825	2011	0	2	1	2	2	1	2	1	3	2	1	1	1	2	1	2	1	3	3	3	3	4	1
13102112924	2011	0	1	1	1	2	2	2	0	1	0	0	1	1	3	3	3	3	3	3	3	3	0	1
13103113723	2011	0	1	1	1	3	1	2	1	2	0	0	1	1	3	3	2	3	3	3	3	3	1	0
13105114223	2011	0	1	1	1	2	1	2	1	1	0	1	1	1	2	3	3	3	3	2	3	3	2	0
13106115321	2011	0	2	1	0	3	1	2	1	2	2	0	1	1	3	3	3	2	3	3	3	1	2	0
13108114023	2011	0	1	3	1	2	1	2	1	2	1	0	1	1	3	3	3	3	3	3	3	3	0	0
13109121625	2011	1	0	0	2	2	1	2	1	1	0	0	1	1	1	1	3	3	3	3	3	3	2	0
13111115525	2011	0	2	1	2	2	1	2	0	2	1	0	0	1	3	3	3	3	3	3	3	3	0	0
13112125026	2011	1	2	2	2	2	1	2	1	3	2	0	0	1	2	1	3	3	3	3	3	3	2	0
13113124726	2011	1	2	1	2	2	1	2	0	2	0	0	0	1	2	3	3	2	2	2	3	3	4	0
13115114323	2011	0	1	1	1	2	1	2	1	1	0	0	1	1	1	2	3	3	3	3	3	1	3	0
13120114921	2011	0	2	3	0	3	1	2	1	2	0	0	1	1	2	3	3	2	3	3	3	3	2	0
13202123726	2011	1	1	0	2	2	2	2	1	2	1	0	1	1	2	3	3	2	3	3	3	3	2	0
13205113824	2011	0	1	1	1	2	1	2	1	1	0	0	1	1	2	3	3	3	3	3	2	3	2	0
13206113725	2011	0	1	3	2	2	1	2	0	2	1	0	0	1	3	3	3	3	3	3	3	3	0	0
13207112626	2011	0	1	0	2	2	1	2	1	2	0	0	1	1	3	3	2	2	3	2	1	3	4	0
13208123425	2011	1	1	0	2	2	1	2	1	2	0	0	0	1	2	1	2	2	3	3	1	1	6	0
13209122624	2011	1	1	0	1	3	1	2	1	1	0	0	1	1	3	3	3	3	3	3	3	1	1	0
13212122226	2011	1	0	1	2	2	1	2	0	5	2	1	1	1	1	3	2	3	3	3	3	3	2	1
13213123825	2011	1	1	0	2	2	2	2	0	4	2	1	0	1	2	3	3	3	3	3	3	3	1	1
13214123426	2011	1	1	1	2	2	1	2	0	2	0	0	1	1	3	3	3	3	3	3	3	3	0	0
13216125825	2011	1	2	1	2	1	1	2	1	2	1	0	0	1	2	3	3	2	3	3	2	1	4	0
13301113026	2011	0	1	3	2	2	1	2	1	2	1	0	1	1	3	3	3	3	3	3	1	3	1	0
13302124425	2011	1	1	1	2	2	1	2	0	1	0	0	1	1	3	2	2	1	3	3	1	3	4	0
13304125924	2011	1	2	1	1	0	1	2	0	3	2	0	1	1	2	2	2	2	3	3	3	3	4	0
13305123725	2011	1	1	0	2	2	1	2	1	3	2	0	0	1	2	3	3	3	3	3	3	3	1	1
13306123523	2011	1	1	0	1	2	1	2	1	2	1	0	0	1	2	2	3	3	3	3	3	3	2	0
13321113123	2011	0	1	0	1	2	1	2	0	1	0	0	1	1	2	2	1	2	3	3	2	1	6	0
13401113523	2011	0	1	1	1	2	1	2	1	2	0	0	0	1	3	3	3	2	3	3	3	3	1	0
13405123825	2011	1	1	0	2	2	1	2	1	1	0	0	0	1	3	3	3	3	3	3	3	3	0	0
13406123524	2011	1	1	1	1	2	1	2	1	2	0	0	0	1	3	3	3	3	3	3	3	3	0	0
13407124125	2011	1	1	1	2	2	1	2	0	2	0	0	0	1	3	3	3	3	3	3	3	3	0	0
13408123321	2011	1	1	1	0	3	1	2	1	2	0	0	0	1	2	3	3	3	3	3	3	3	1	0
13409113024	2011	0	1	1	1	2	1	2	1	3	0	0	1	1	3	3	3	3	3	3	3	3	0	0
13411115226	2011	0	2	1	2	2	1	2	0	3	2	1	1	1	2	2	2	3	3	3	3	3	3	0
13412125425	2011	1	2	1	2	1	1	2	0	4	2	1	1	1	3	3	3	3	3	3	3	3	0	1
13413114123	2011	0	1	1	1	2	1	2	1	2	1	0	1	1	3	3	3	2	3	3	3	1	2	0
13414124025	2011	1	1	1	2	2	1	2	1	2	1	0	1	1	3	2	3	3	3	3	3	2	2	1
13501114501	2011	0	2	1	0	3	1	2	1	1	2	0	1	1	2	3	3	3	3	3	3	3	1	0
13502126301	2011	1	2	1	0	3	1	2	1	2	2	0	1	1	3	3	3	3	3	3	3	3	0	0
13503114301	2011	0	1	1	0	3	1	2	1	1	1	0	1	1	1	3	3	3	3	3	3	1	2	0
13505115701	2011	0	2	1	0	2	1	2	1	2	2	0	0	1	3	3	3	2	3	3	3	3	1	0
13519116001	2011	0	2	1	0	3	1	2	0	2	1	0	1	1	3	3	2	2	3	3	3	3	2	0
13604123401	2011	1	1	0	0	3	1	2	1	3	2	0	1	1	3	2	3	3	3	3	3	3	1	1
13605123503	2011	1	1	0	1	2	1	2	1	2	0	0	0	1	3	3	3	3	3	3	3	3	0	0
13606121901	2011	1	0	0	0	2	1	2	1	1	0	0	0	1	1	1	3	2	2	3	3	1	5	0
13609126102	2011	1	2	3	0	3	1	2	0	2	1	0	1	1	3	3	3	3	3	3	3	3	0	0
13613124801	2011	1	2	1	0	3	1	2	0	1	2	0	1	1	3	3	3	3	3	3	3	3	0	0
13617125502	2011	1	2	0	0	3	1	2	1	2	2	0	0	1	2	3	3	1	2	3	2	3	4	0
13701114603	2011	0	2	1	1	2	1	2	1	2	0	0	1	1	3	3	3	3	3	3	3	3	0	0
13702123603	2011	1	1	1	1	2	1	2	1	2	0	0	0	1	3	3	3	3	3	3	3	3	0	0
13703113306	2011	0	1	0	2	2	1	2	1	2	0	0	1	1	3	3	3	3	3	3	2	3	1	0
13704124106	2011	1	1	1	2	2	1	2	1	2	2	1	0	1	2	3	3	3	3	3	3	2	2	1
13705114105	2011	0	1	1	2	2	1	2	0	2	1	1	0	1	3	3	3	3	3	3	3	3	0	1
13708115001	2011	0	2	1	0	2	1	2	1	2	2	0	1	1	2	3	3	2	3	3	3	3	2	0
13709113601	2011	0	1	1	0	3	1	2	1	2	0	0	1	1	2	3	3	3	3	3	3	3	1	0
13710124103	2011	1	1	1	1	2	1	2	0	2	1	0	1	1	3	3	2	3	3	3	3	2	2	0
13713123805	2011	1	1	1	2	2	1	2	1	2	2	0	0	1	2	3	3	2	3	3	3	3	2	0
13714124303	2011	1	1	1	1	3	1	2	1	2	1	0	1	1	3	3	3	2	2	3	3	3	2	0
13803114503	2011	0	2	1	1	3	1	2	1	1	0	0	0	1	3	3	3	2	2	3	3	1	3	0
13804124103	2011	1	1	1	1	3	1	2	1	2	1	0	0	1	3	3	3	2	3	3	3	2	2	0
13805114003	2011	0	1	1	1	2	1	2	1	2	0	0	1	1	3	3	3	3	1	3	3	3	1	0
13806114905	2011	0	2	1	2	2	1	2	0	2	1	0	1	1	1	2	2	1	2	3	3	1	6	1
13809114004	2011	0	1	0	1	2	1	2	1	2	0	0	0	1	1	2	1	1	1	3	3	1	6	0
13812126306	2011	1	2	1	2	1	1	2	0	2	2	1	1	1	3	3	3	3	2	3	3	3	1	0
13813114003	2011	0	1	1	1	3	1	2	1	2	0	0	1	1	2	2	3	2	2	3	2	3	5	0
13814114403	2011	0	1	1	1	2	1	2	1	2	1	0	1	1	3	3	3	3	2	3	3	2	2	0
13819112303	2011	0	0	0	1	2	1	2	1	2	1	0	0	1	3	3	3	2	3	3	3	1	2	0
13820114603	2011	0	2	1	1	2	1	2	1	2	2	0	1	1	2	2	3	2	2	3	3	2	5	0
13822126004	2011	1	2	3	1	2	1	2	0	3	2	0	1	1	3	3	3	2	2	3	3	3	2	0
13823112803	2011	0	1	0	1	3	1	2	0	1	0	0	1	1	2	3	3	3	3	3	3	3	1	0
13902123902	2011	1	1	1	0	3	1	2	1	3	2	1	1	1	2	3	3	2	3	3	3	3	2	1
13904115405	2011	0	2	1	2	2	1	2	1	2	1	0	0	1	3	3	3	2	3	3	3	3	1	0
13905113803	2011	0	1	1	1	2	1	2	1	1	1	0	1	1	2	2	3	2	2	3	3	3	4	0
13907113402	2011	0	1	0	0	2	1	2	1	2	1	0	1	1	3	3	3	3	2	3	3	3	1	0
13908115203	2011	0	2	1	1	2	1	2	1	2	1	0	1	1	3	3	3	3	2	3	3	3	1	0
13910125002	2011	1	2	1	0	2	1	2	1	2	0	0	1	1	2	3	3	2	3	3	2	1	4	0
13911115305	2011	0	2	1	2	2	1	2	1	3	1	1	0	1	3	3	3	2	3	3	2	2	3	1
13912124702	2011	1	2	1	0	2	1	2	1	2	0	0	0	1	3	3	3	2	2	3	3	3	2	1
13914114405	2011	0	1	1	2	2	1	2	1	2	0	0	0	1	3	3	3	2	2	3	2	3	3	0
13918124405	2011	1	1	1	2	2	1	2	0	2	1	0	1	1	3	3	3	2	3	3	3	3	1	0
13920122802	2011	1	1	1	0	3	1	2	0	1	0	0	1	1	2	2	3	2	2	3	3	2	5	0
14001114303	2011	0	1	1	1	3	1	2	1	2	0	0	1	1	2	3	3	2	3	3	3	1	3	0
14004113904	2011	0	1	3	1	3	1	2	1	2	1	0	1	1	2	2	3	2	3	3	2	3	4	1
14010126002	2011	1	2	1	0	1	1	2	0	2	2	0	1	1	3	3	3	2	3	3	2	3	2	0
14011112405	2011	0	0	0	2	2	1	2	0	2	1	0	1	1	2	2	3	1	3	3	2	2	5	0
14013121603	2011	1	0	0	1	2	1	2	1	2	0	0	1	1	2	3	3	2	3	3	2	3	3	0
14017112305	2011	0	0	0	2	2	1	2	0	1	0	0	1	1	3	3	3	3	3	3	3	3	0	0
14021112004	2011	0	0	0	1	2	1	2	0	1	1	0	1	1	2	2	3	2	3	3	3	3	3	0
14101113105	2011	0	1	1	2	2	1	2	1	2	1	1	0	1	3	3	3	2	3	3	3	3	1	1
14103124305	2011	1	1	3	2	2	1	2	1	2	1	0	0	1	3	2	3	1	3	3	2	3	3	0
14105123105	2011	1	1	0	2	2	1	2	1	2	0	0	1	1	3	3	3	2	3	3	3	3	1	0
14107113404	2011	0	1	0	1	2	1	2	0	2	1	1	0	1	1	3	3	2	3	3	2	3	3	1
14109124201	2011	1	1	0	0	3	1	2	1	1	0	0	1	1	2	3	3	2	3	3	3	1	3	1
14110114106	2011	0	1	0	2	2	1	2	0	3	1	0	1	1	3	3	2	3	3	3	3	3	1	0
14112116306	2011	0	2	0	2	1	1	2	0	2	1	0	0	1	3	3	3	3	3	3	3	3	0	0
14114124804	2011	1	2	1	1	2	1	2	0	3	1	0	0	1	3	3	3	3	3	3	3	3	0	0
14116114505	2011	0	2	0	2	2	1	2	0	2	0	0	1	1	3	3	3	3	3	3	3	2	1	0
14117114005	2011	0	1	0	2	2	1	2	0	3	1	0	1	1	1	3	3	1	1	3	3	3	3	0
14118122505	2011	1	1	0	2	3	1	2	1	1	2	0	1	1	3	3	3	2	3	3	3	3	1	0
14201124203	2011	1	1	1	1	2	1	2	1	2	2	0	0	1	1	3	3	2	3	3	3	3	2	0
14203114703	2011	0	2	1	1	2	1	2	0	2	0	0	1	1	3	3	3	3	3	3	3	3	0	0
14205124404	2011	1	1	3	1	2	1	2	1	2	0	0	1	1	3	2	3	3	3	3	3	3	1	0
14206124403	2011	1	1	0	1	3	1	2	1	3	2	0	1	1	1	3	3	1	3	3	3	3	2	1
14207111705	2011	0	0	0	2	2	1	2	1	1	0	0	1	1	2	2	3	2	3	3	3	3	3	0
14209114502	2011	0	2	3	0	2	1	2	1	2	1	0	1	1	1	1	3	3	3	3	3	1	3	0
14211112201	2011	0	0	0	0	2	1	2	1	1	2	0	1	1	3	3	3	3	3	3	3	3	0	1
14214124104	2011	1	1	1	1	2	1	2	0	2	0	0	1	1	2	3	2	3	3	3	3	3	2	0
14220114803	2011	0	2	1	1	2	1	2	1	2	2	0	1	1	2	2	2	1	3	2	3	1	6	0
14222112706	2011	0	1	0	2	3	1	2	1	2	1	0	1	1	2	3	3	3	3	3	3	2	2	0
14302111903	2011	0	0	0	1	2	1	2	1	2	0	0	1	1	3	3	3	3	3	3	3	1	1	1
14303113005	2011	0	1	3	2	2	1	2	1	1	0	0	1	1	3	3	3	3	3	3	1	1	2	0
14304124906	2011	1	2	0	2	2	1	2	1	2	0	0	0	1	2	3	3	2	3	3	3	2	3	0
14307125803	2011	1	2	2	1	2	1	2	1	2	1	0	0	1	2	3	3	3	3	3	3	2	2	0
14311112703	2011	0	1	0	1	2	1	2	1	3	1	0	1	1	3	3	3	3	3	3	3	3	0	0
14312122606	2011	1	1	0	2	2	1	2	1	1	0	0	1	1	1	3	3	1	3	3	3	1	3	0
14319125105	2011	1	2	1	2	2	1	2	0	2	1	0	0	1	3	1	3	2	3	3	2	3	3	0
14403123501	2011	1	1	0	0	3	1	2	1	1	0	0	0	1	3	2	3	3	3	3	1	1	3	0
14404122602	2011	1	1	0	0	3	1	2	1	1	0	0	1	1	2	3	3	3	3	3	3	3	1	0
14406115503	2011	0	2	1	1	2	1	2	1	2	0	0	0	1	2	2	3	2	3	3	3	2	4	0
14407115704	2011	0	2	1	1	2	1	2	1	3	2	0	0	1	2	3	3	3	3	3	2	3	2	0
14412125802	2011	1	2	0	0	2	1	2	0	4	1	0	1	1	3	3	3	3	3	3	3	3	0	0
14413114502	2011	0	2	1	0	3	1	2	1	3	1	0	0	1	3	3	3	2	3	3	2	3	2	0
14502125101	2011	1	2	1	0	3	1	2	1	2	0	0	1	1	2	2	3	2	1	3	2	2	6	0
14506122401	2011	1	0	0	0	2	1	2	1	2	0	0	0	1	1	3	3	2	3	3	3	3	2	0
14508116001	2011	0	2	1	0	3	1	2	1	2	2	0	1	1	3	3	3	3	3	3	3	3	0	0
14514124101	2011	1	1	1	0	3	1	2	1	2	0	0	1	1	3	3	3	3	3	3	3	3	0	0
14516125101	2011	1	2	1	0	2	1	2	1	2	2	0	1	1	3	3	3	3	2	2	2	3	3	0
14519115902	2011	0	2	1	0	3	1	2	1	2	0	0	1	1	2	3	3	3	3	3	3	3	1	0
14521122702	2011	1	1	0	0	3	1	2	1	1	0	0	1	1	2	3	3	3	3	3	2	3	2	0
14601125403	2011	1	2	1	1	2	1	2	0	2	2	0	0	1	2	3	3	3	3	3	3	3	1	0
14603113901	2011	0	1	1	0	3	1	2	1	2	1	0	0	1	1	3	3	1	3	2	3	3	3	0
14604124802	2011	1	2	3	0	3	1	2	1	2	2	0	0	1	2	3	3	3	3	3	3	3	1	0
14605113502	2011	0	1	1	0	2	1	2	1	1	1	0	1	1	3	2	2	3	3	3	2	1	4	1
14613114105	2011	0	1	1	2	2	2	2	1	1	0	0	1	1	1	2	3	2	3	3	3	2	4	0
14617112904	2011	0	1	0	1	2	2	2	1	1	0	0	1	0	3	2	3	3	3	3	3	3	1	0
14622116104	2011	0	2	3	1	2	1	2	0	1	0	0	0	1	3	2	3	3	3	3	3	3	1	0
14701124406	2011	1	1	3	2	2	1	2	1	2	2	1	0	1	1	1	3	2	1	2	2	2	7	1
14703113304	2011	0	1	1	1	2	1	2	1	2	1	0	0	0	3	3	3	2	3	2	3	3	2	0
14704125106	2011	1	2	2	2	1	1	2	0	3	1	1	0	1	3	3	3	1	3	3	1	2	3	0
14705111805	2011	0	0	0	2	2	1	2	1	3	1	1	1	1	2	3	3	1	3	3	3	3	2	0
14707115005	2011	0	2	1	2	2	1	2	1	4	2	0	1	1	3	2	3	3	3	3	3	3	1	0
14708126206	2011	1	2	1	2	1	1	2	0	3	2	0	0	0	1	2	3	1	3	3	1	1	5	1
14709115205	2011	0	2	1	2	1	1	2	1	2	0	0	1	1	3	3	3	1	3	2	3	1	3	0
14711126203	2011	1	2	2	1	2	1	2	0	5	2	1	0	1	1	1	3	2	2	2	1	1	7	1
14712125605	2011	1	2	1	2	1	1	2	0	4	2	1	1	1	2	3	3	1	3	1	1	1	5	1
14719124606	2011	1	2	1	2	1	1	2	0	3	2	0	0	1	1	1	3	2	3	3	3	1	4	0
14802111704	2011	0	0	0	1	2	1	2	1	2	2	1	1	1	1	2	3	1	3	2	3	1	5	1
14804124006	2011	1	1	1	2	1	1	2	1	2	1	0	0	1	3	3	3	3	3	3	3	3	0	1
14805123705	2011	1	1	0	2	2	1	2	1	2	1	0	0	1	3	3	3	1	3	3	3	1	2	1
14806115506	2011	0	2	1	2	1	1	2	0	2	1	1	0	1	3	3	3	3	3	3	3	3	0	1
14807122905	2011	1	1	0	2	2	1	2	1	2	1	1	0	1	1	3	3	1	3	1	3	1	4	0
14810126206	2011	1	2	1	2	1	1	2	1	3	2	1	0	1	3	3	3	1	3	3	3	3	1	1
14811125003	2011	1	2	0	1	2	1	2	1	2	0	0	1	1	3	3	3	2	3	3	2	3	2	1
14812126106	2011	1	2	1	2	1	1	2	1	2	2	0	0	1	1	2	3	3	3	3	3	3	2	0
14814122705	2011	1	1	1	2	2	1	2	0	1	2	0	0	1	3	3	3	1	3	3	3	3	1	1
14818122103	2011	1	0	0	1	2	1	2	1	1	1	0	1	1	1	2	3	1	3	3	3	1	4	0
14902123005	2011	1	1	1	2	2	1	2	1	2	1	0	0	1	2	2	3	1	2	2	1	1	7	0
14911115105	2011	0	2	1	2	2	1	2	1	2	1	0	0	1	2	3	3	2	3	3	3	3	2	0
14914124205	2011	1	1	1	2	0	1	2	0	3	1	1	0	1	2	3	3	3	2	2	1	3	4	1
14917113606	2011	0	1	0	2	2	1	2	0	2	2	1	0	0	1	1	3	1	3	1	1	2	6	1
14919125605	2011	1	2	0	2	2	1	2	0	3	2	1	0	1	1	1	3	3	3	3	3	3	2	1
15002125103	2011	1	2	1	1	2	1	2	0	2	1	0	0	1	3	3	3	3	3	3	3	3	0	1
15004115005	2011	0	2	3	2	0	1	2	0	4	2	1	0	1	3	2	3	3	3	3	2	3	2	1
15010125506	2011	1	2	1	2	1	1	2	0	4	2	1	1	0	1	1	3	1	3	3	3	3	3	1
15012123003	2011	1	1	0	1	3	1	2	0	1	1	0	0	1	1	1	3	3	3	3	3	1	3	0
15018116004	2011	0	2	0	1	2	1	2	0	4	2	1	0	1	2	3	3	3	3	3	3	3	1	1
15109113306	2011	0	1	0	2	2	1	2	1	2	0	1	1	1	1	2	2	2	3	3	2	1	6	0
15114123805	2011	1	1	1	2	2	1	2	0	1	0	0	1	1	2	3	3	3	3	3	3	2	2	0
15116123603	2011	1	1	0	1	3	1	2	1	1	0	0	0	1	2	3	3	3	3	2	3	3	2	0
15119115303	2011	0	2	0	1	2	1	2	1	1	2	0	0	1	2	2	3	3	3	3	3	3	2	1
15120112505	2011	0	1	0	2	2	1	2	0	2	1	0	1	1	1	3	3	3	3	3	3	3	1	1
15201114104	2011	0	1	1	1	2	1	2	1	3	2	0	1	1	2	1	3	1	3	1	1	1	6	0
15202123605	2011	1	1	1	2	2	1	2	0	3	2	1	0	1	3	3	3	3	3	3	3	3	0	1
15205112801	2011	0	1	1	0	2	1	2	1	2	0	0	1	1	1	2	3	3	3	3	3	3	2	0
15207125006	2011	1	2	1	2	0	2	2	0	3	2	0	1	1	2	1	3	1	1	1	3	1	6	1
15209122005	2011	1	0	0	2	2	1	2	0	2	1	0	1	1	3	2	3	2	2	2	3	3	4	0
15210125005	2011	1	2	1	2	2	1	2	1	2	2	0	0	1	3	2	3	3	3	3	3	3	1	0
15211115502	2011	0	2	1	0	3	1	2	1	2	2	0	1	0	1	1	1	1	2	2	2	1	8	0
15213125505	2011	1	2	3	2	2	1	2	0	4	2	1	1	1	3	3	3	2	3	3	1	3	2	1
15214121705	2011	1	0	0	2	2	1	2	1	2	0	0	0	1	3	1	3	3	3	3	3	3	1	0
15220112004	2011	0	0	0	1	2	1	2	1	2	0	0	1	1	3	3	3	3	3	3	3	3	0	0
15221115005	2011	0	2	1	2	2	1	2	1	2	1	0	1	1	1	1	3	3	1	1	3	1	5	0
15308116406	2011	0	2	0	2	2	1	2	0	1	0	0	1	1	3	3	3	3	2	3	3	3	1	0
15319115304	2011	0	2	3	1	2	1	2	1	2	1	0	0	1	2	3	3	3	3	1	3	1	3	0
15320125906	2011	1	2	0	2	1	1	2	0	3	1	1	1	1	3	3	3	2	3	3	3	3	1	1
15401114401	2011	0	1	1	0	2	1	2	1	2	1	1	1	1	3	3	3	3	3	3	1	2	2	0
15403123401	2011	1	1	0	0	3	1	2	1	2	0	0	1	1	3	3	3	3	3	3	1	1	2	0
15408116304	2011	0	2	1	1	2	1	2	0	2	2	0	1	1	3	3	3	2	3	3	2	2	3	0
15414123401	2011	1	1	1	0	3	1	2	1	2	1	0	1	1	3	3	2	2	3	3	1	2	4	0
15415123601	2011	1	1	0	0	3	1	2	1	1	1	0	1	1	2	3	3	2	3	3	2	2	4	0
15418124903	2011	1	2	0	1	3	1	2	1	2	1	0	1	1	3	3	2	2	3	2	3	2	4	0
15502124566	2011	1	2	1	2	2	1	0	0	1	0	0	0	1	2	3	3	2	3	3	3	1	3	0
15503114265	2011	0	1	1	2	2	1	0	1	1	0	0	0	1	3	3	3	3	3	3	3	3	0	0
15510126066	2011	1	2	1	2	0	1	0	0	4	2	1	0	1	3	3	3	3	3	3	3	3	0	0
15513113461	2011	0	1	1	0	2	1	0	1	2	0	0	1	1	3	3	2	1	3	3	2	3	3	0
15518125863	2011	1	2	1	1	2	2	0	0	2	1	0	0	1	3	3	3	3	3	3	3	3	0	0
15519115365	2011	0	2	1	2	2	1	0	0	2	0	0	1	1	3	3	2	3	3	3	3	3	1	0
15602124265	2011	1	1	1	2	2	1	0	1	2	1	0	1	1	3	3	2	2	3	3	3	3	2	0
15603114961	2011	0	2	1	0	2	1	0	0	3	2	0	1	1	3	3	1	3	3	3	3	3	1	0
15608124365	2011	1	1	1	2	2	1	0	0	3	2	1	1	1	3	3	2	3	3	2	2	3	3	1
15610125263	2011	1	2	1	1	2	1	0	0	4	2	1	1	1	2	2	1	2	3	3	3	2	5	0
15613124065	2011	1	1	1	2	2	1	0	0	2	0	0	0	1	2	3	2	3	3	3	3	3	2	0
15617114266	2011	0	1	1	2	2	1	0	1	2	0	0	1	1	3	3	2	3	3	3	3	3	1	0
15618122865	2011	1	1	0	2	2	1	0	1	2	0	0	0	1	3	3	2	2	3	3	3	3	2	1
15621115665	2011	0	2	1	2	2	1	0	0	5	2	1	1	1	3	3	2	3	3	3	3	3	1	1
15622125966	2011	1	2	1	2	2	1	0	0	3	2	0	0	0	3	3	3	2	3	3	3	3	1	1
15701122061	2011	1	0	0	0	2	1	0	1	2	0	0	0	1	3	3	3	3	3	3	3	3	0	0
15705114166	2011	0	1	1	2	2	1	0	1	3	1	0	1	1	2	3	2	3	3	3	1	2	4	0
15707113166	2011	0	1	1	2	2	1	0	1	2	0	0	1	1	3	3	3	2	3	3	3	3	1	0
15708125965	2011	1	2	1	2	0	1	0	0	2	2	0	0	1	3	3	3	2	3	3	3	3	1	0
15711115363	2011	0	2	1	1	2	1	0	1	1	0	0	1	1	3	1	2	3	3	3	2	3	3	0
15712125666	2011	1	2	3	2	0	1	0	0	4	2	1	0	1	3	3	3	3	3	3	2	3	1	0
15715113265	2011	0	1	0	2	2	1	0	1	1	1	0	1	1	3	3	3	3	3	3	2	3	1	0
15718124166	2011	1	1	1	2	1	1	0	0	2	1	0	0	1	3	1	3	2	3	3	2	2	4	0
15801112365	2011	0	0	0	2	0	1	0	0	1	0	0	1	1	3	3	3	3	3	3	3	3	0	0
15810125465	2011	1	2	1	2	2	1	0	0	3	2	1	0	1	2	3	3	2	3	3	3	2	3	1
15815114263	2011	0	1	1	1	1	1	0	1	2	1	0	0	1	3	2	2	3	3	3	2	3	3	0
15902122666	2011	1	1	1	2	1	1	0	1	2	1	0	0	1	3	1	2	3	3	3	2	2	4	0
15903113661	2011	0	1	1	0	2	1	0	1	2	2	0	1	1	3	3	2	3	3	3	3	1	2	0
15906114465	2011	0	1	1	2	2	1	0	0	4	2	0	0	1	3	3	1	3	3	3	2	2	3	1
15907122765	2011	1	1	1	2	2	1	0	1	2	2	0	1	1	3	3	2	3	3	3	1	3	2	1
15909122666	2011	1	1	0	2	2	1	0	1	1	0	0	0	1	2	3	3	2	3	3	1	3	3	0
15911111763	2011	0	0	0	1	2	1	0	1	2	0	0	1	1	3	3	3	3	3	3	3	3	0	0
15912126265	2011	1	2	1	2	2	1	0	1	1	1	0	0	1	3	3	2	3	3	3	2	3	2	0
15913113363	2011	0	1	1	1	2	1	0	1	1	0	0	1	1	2	3	3	3	3	3	3	1	2	0
15916114762	2011	0	2	3	0	2	1	0	0	1	0	0	1	1	2	3	3	3	3	3	3	3	1	0
15918125166	2011	1	2	1	2	2	1	0	0	2	0	0	0	1	3	3	3	3	3	3	3	3	0	0
16001114165	2011	0	1	1	2	1	1	0	0	2	1	0	0	1	3	3	2	2	3	3	2	2	4	0
16003115066	2011	0	2	0	2	1	1	0	0	2	1	0	1	1	3	3	3	3	3	3	2	3	1	0
16009122366	2011	1	0	0	2	2	1	0	1	2	0	0	0	1	3	3	3	2	3	3	3	2	2	0
16011115663	2011	0	2	1	1	2	1	0	1	2	1	0	0	1	3	3	3	3	3	3	3	3	0	0
16019115666	2011	0	2	0	2	0	1	0	0	2	1	0	0	1	3	3	1	2	3	3	2	3	3	1
16100001128	2006	1	1	1	1	2	1	1	1	2	0	0	0	1	2	3	1	3	3	3	2	3	3	0
16100202260	2006	1	2	1	2	1	1	1	0	2	1	0	0	1	3	3	1	2	3	3	3	3	2	0
16100302227	2006	1	1	0	1	3	1	1	1	2	1	0	1	1	3	3	2	3	3	3	2	3	2	0
16100502242	2006	1	1	1	1	2	1	1	1	3	2	0	0	1	3	3	3	3	3	3	3	3	0	0
16100602234	2006	1	1	1	2	2	1	1	1	2	1	0	0	1	3	3	3	3	3	3	3	3	0	0
16100802261	2006	1	2	1	1	1	1	1	0	2	2	0	1	1	3	3	3	3	3	3	3	3	0	0
16100901130	2006	1	1	1	1	3	1	0	0	1	2	1	1	1	3	3	3	3	3	3	1	1	2	1
16101102243	2006	1	1	3	1	2	1	0	1	2	1	0	0	1	1	3	1	1	3	3	1	1	5	0
16101115553	2011	0	2	1	1	2	1	1	1	2	2	0	1	1	3	3	1	3	3	3	3	3	1	1
16101301144	2006	1	1	0	1	2	2	0	1	2	0	0	1	1	3	3	2	1	3	3	1	1	4	0
16101601159	2006	1	2	1	0	3	1	0	0	2	2	1	1	1	3	3	3	1	3	3	3	2	2	0
16101902249	2006	1	2	1	0	1	1	0	1	2	1	0	1	1	1	3	3	2	3	3	1	3	3	0
16102125056	2011	1	2	1	2	2	1	1	0	2	2	0	1	1	2	2	2	2	3	3	3	3	4	0
16102301130	2006	1	1	0	2	2	1	0	0	1	1	1	1	1	2	3	2	3	3	3	3	1	3	0
16102403330	2006	1	1	0	2	1	1	0	1	2	1	0	1	1	2	2	2	1	3	3	1	3	5	0
16102501163	2006	1	2	1	0	1	1	0	0	3	2	1	1	1	3	1	1	1	3	3	1	1	5	1
16102701139	2006	1	1	1	0	3	1	0	0	4	1	1	0	1	3	3	3	3	3	3	1	1	2	1
16102802236	2006	1	1	1	1	3	1	0	0	1	0	0	0	1	3	3	1	1	3	3	1	1	4	0
16102903342	2006	1	1	1	1	1	1	0	0	3	2	1	0	1	3	3	2	2	3	3	1	1	4	0
16103004424	2006	1	0	0	1	2	1	0	0	2	2	0	0	1	3	2	1	2	3	2	1	1	6	0
16103201150	2006	1	2	1	0	3	1	0	1	2	1	0	0	1	3	3	2	1	3	3	3	3	2	0
16103302248	2006	1	2	1	1	1	1	0	0	3	0	1	1	1	3	3	3	1	3	3	2	3	2	1
16103403362	2006	1	2	1	2	0	1	0	0	3	2	0	0	1	3	3	3	3	3	3	2	2	2	1
16103601136	2006	1	1	1	1	1	1	0	0	2	2	0	1	1	3	3	1	2	3	3	3	3	2	1
16103801162	2006	1	2	2	2	0	1	0	0	1	2	0	1	1	3	3	1	2	1	3	2	3	4	1
16103902259	2006	1	2	1	2	1	1	0	0	1	2	0	1	1	2	3	3	2	3	3	3	3	2	0
16104102236	2006	1	1	1	1	1	1	0	0	3	2	1	1	1	3	2	2	2	3	3	3	1	4	0
16104121854	2011	1	0	0	1	2	1	1	1	1	0	0	0	1	2	3	1	3	3	3	3	1	3	0
16104201160	2006	1	2	1	2	1	1	0	0	3	2	1	1	1	3	3	3	1	2	3	3	3	2	1
16104302236	2006	1	1	0	2	0	1	0	0	2	0	0	0	1	3	3	3	3	3	3	3	3	0	0
16104501161	2006	1	2	1	1	1	1	0	0	5	2	1	0	1	3	3	3	3	3	3	2	2	2	1
16104603319	2006	1	0	0	1	2	1	0	1	2	1	0	1	1	2	2	2	2	3	3	2	3	5	1
16104704446	2006	1	2	1	2	1	1	0	1	2	0	0	0	1	3	3	2	2	3	3	3	3	2	0
16105102256	2006	1	2	1	1	1	1	0	1	3	2	1	1	1	3	3	3	2	3	3	3	3	1	0
16105114755	2011	0	2	0	2	1	1	1	0	3	2	1	0	1	3	3	3	2	3	3	3	3	1	0
16105202257	2006	1	2	1	1	1	1	0	0	2	1	0	0	1	1	3	3	1	3	3	1	3	3	0
16105502244	2006	1	1	1	0	2	1	0	1	3	2	0	0	1	3	3	2	3	3	3	1	3	2	0
16105601141	2006	1	1	1	2	2	1	0	0	2	2	1	0	1	3	3	3	3	3	3	2	3	1	0
16105702235	2006	1	1	1	2	1	1	0	1	1	1	0	0	1	3	3	3	2	3	3	3	3	1	0
16106123055	2011	1	1	1	2	2	1	1	1	2	1	0	0	1	3	3	2	3	3	3	3	3	1	0
16106501139	2006	1	1	3	2	1	1	1	0	2	2	0	0	1	2	3	3	2	3	3	3	3	2	0
16107102236	2006	1	1	1	2	1	1	1	0	2	0	0	0	1	2	2	3	2	3	2	3	3	4	0
16107112255	2011	0	0	0	2	2	1	1	0	2	0	0	1	1	2	1	2	3	3	3	3	2	4	0
16107401128	2006	1	1	0	2	3	1	1	0	2	2	1	1	1	3	2	1	1	3	3	1	3	4	0
16107501135	2006	1	1	1	2	2	1	0	0	1	0	0	1	1	3	3	3	2	3	3	1	3	2	0
16107601143	2006	1	1	1	2	1	1	0	0	2	0	0	0	0	3	3	3	1	3	3	3	2	2	0
16107801164	2006	1	2	1	2	0	1	0	0	3	2	1	1	1	3	2	2	1	3	3	1	2	5	1
16108001133	2006	1	1	1	2	1	1	0	1	2	1	1	0	1	3	3	1	1	3	3	1	3	3	0
16108102264	2006	1	2	1	2	0	1	0	0	3	2	1	1	0	3	3	3	3	3	3	1	1	2	1
16108114555	2011	0	2	3	2	2	1	1	0	2	2	0	0	1	1	3	3	3	3	2	3	3	2	1
16108302242	2006	1	1	1	2	3	1	0	1	2	0	0	0	1	3	3	3	2	3	3	1	1	3	0
16108402247	2006	1	2	0	0	1	1	0	0	1	1	0	0	1	3	3	3	3	3	3	2	3	1	0
16108602244	2006	1	1	0	0	3	1	0	1	2	1	0	1	1	3	2	3	2	3	3	3	3	2	0
16108904451	2006	1	2	1	1	1	1	0	0	3	2	1	1	1	3	3	3	2	3	3	3	2	2	0
16109115956	2011	0	2	1	2	0	1	1	0	5	2	1	0	1	3	3	2	2	3	3	3	2	3	0
16109201140	2006	1	1	1	2	2	1	0	0	1	2	0	0	1	3	3	3	1	3	3	2	2	3	0
16109501143	2006	1	1	0	2	2	1	0	1	1	0	0	1	1	2	3	3	3	3	3	2	3	2	0
16109702248	2006	1	2	1	0	3	1	0	1	2	2	0	1	1	3	3	3	3	3	3	1	3	1	0
16109902242	2006	1	1	1	0	3	1	1	1	2	0	0	1	1	3	3	3	3	3	3	3	3	0	1
16110702237	2006	1	1	1	0	3	1	1	1	1	0	0	1	1	3	3	3	3	3	1	3	3	1	0
16110803325	2006	1	1	0	2	2	1	1	1	1	0	0	0	1	3	3	3	1	3	3	3	3	1	0
16110902231	2006	1	1	1	1	3	1	1	1	1	0	0	0	1	3	2	3	2	3	3	3	3	2	1
16111202238	2006	1	1	1	1	1	1	0	0	2	0	0	0	1	2	3	3	2	3	3	1	3	3	0
16111301134	2006	1	1	1	0	3	1	0	1	1	0	0	0	1	3	3	3	3	3	3	3	2	1	0
16111504441	2006	1	1	0	2	0	1	0	0	3	0	0	0	1	3	3	1	1	3	2	2	1	5	0
16111602259	2006	1	2	1	2	1	1	0	0	2	1	0	0	1	2	3	2	3	3	3	2	3	3	0
16111702264	2006	1	2	2	1	2	1	0	0	1	1	0	0	1	3	3	3	1	3	3	3	1	2	0
16111801158	2006	1	2	2	1	0	1	0	0	2	1	0	0	1	3	3	3	3	3	3	3	3	0	0
16112002244	2006	1	1	1	2	1	1	0	0	2	0	0	0	1	2	3	3	3	3	3	2	3	2	0
16112125855	2011	1	2	1	2	1	1	1	0	3	2	1	0	1	3	2	1	2	3	3	3	3	3	1
16112402244	2006	1	1	1	1	2	1	0	0	1	0	0	1	1	3	3	3	3	3	3	3	3	0	0
16113002264	2006	1	2	1	1	1	1	2	0	4	2	1	1	1	1	3	3	3	2	3	3	2	3	0
16113124055	2011	1	1	3	2	2	1	1	1	2	1	0	1	1	3	3	2	3	3	3	3	3	1	0
16113302253	2006	1	2	1	2	3	1	2	1	5	2	0	0	1	1	3	1	2	3	3	1	1	5	0
16113402256	2006	1	2	1	1	1	1	2	0	2	2	0	0	1	3	3	3	3	3	3	3	3	0	0
16113801148	2006	1	2	0	1	3	1	2	1	5	2	1	1	1	3	1	3	3	3	3	2	3	2	0
16113902228	2006	1	1	1	1	1	2	2	1	3	0	1	0	1	3	2	3	3	3	3	2	3	2	0
16114122855	2011	1	1	0	2	2	2	1	1	3	1	0	0	0	3	3	1	2	3	3	3	3	2	0
16114202253	2006	1	2	1	2	2	1	2	0	2	1	0	0	1	2	3	3	2	1	1	2	3	5	0
16114501134	2006	1	1	0	0	3	1	2	0	3	2	0	1	1	1	2	3	1	1	1	1	1	7	0
16115001145	2006	1	2	3	2	2	1	2	1	2	2	1	1	1	2	3	3	3	1	2	1	3	4	0
16115102241	2006	1	1	1	1	1	1	2	1	1	1	0	1	1	3	3	3	3	1	1	1	3	3	0
16115402239	2006	1	1	1	1	2	1	2	0	5	2	1	0	1	3	3	2	1	1	2	1	1	6	1
16115602255	2006	1	2	1	2	0	1	2	0	5	2	1	0	1	1	2	3	2	2	2	2	2	7	0
16115902228	2006	1	1	1	2	2	1	2	0	2	1	0	0	1	3	2	3	3	1	3	1	1	4	0
16116002246	2006	1	2	1	1	1	1	2	1	2	2	0	0	1	3	3	2	1	2	3	1	2	5	0
16116102255	2006	1	2	1	1	1	1	2	0	4	2	0	0	1	3	3	3	3	2	2	2	2	4	0
16116201136	2006	1	1	1	2	2	2	2	1	4	2	0	0	1	3	3	3	3	2	3	3	1	2	0
16116502235	2006	1	1	3	2	1	1	2	0	1	0	0	0	1	3	1	1	3	3	3	3	3	2	0
16116903319	2006	1	0	0	1	2	1	2	0	1	1	0	0	1	1	2	2	3	2	3	3	1	5	0
16117203321	2006	1	0	0	2	2	1	2	0	1	1	0	0	1	3	3	3	3	3	3	3	3	0	0
16117402241	2006	1	1	1	2	2	1	2	1	1	1	0	0	1	3	3	3	3	3	3	3	3	0	0
16117502246	2006	1	2	1	2	1	1	2	0	2	1	0	0	1	3	3	2	2	3	3	3	1	3	0
16117902233	2006	1	1	1	1	1	1	1	0	3	2	1	1	1	3	1	3	3	3	1	3	3	2	0
16118002237	2006	1	1	1	2	0	1	1	0	3	2	0	0	1	3	2	3	3	3	3	3	3	1	0
16118102229	2006	1	1	1	0	0	1	1	0	2	1	1	1	1	1	3	3	3	3	3	3	3	1	0
16118202241	2006	1	1	1	1	0	1	1	0	3	2	0	1	1	3	3	3	1	3	1	3	3	2	1
16118802252	2006	1	2	1	2	1	1	1	0	3	2	1	1	1	2	2	3	3	3	2	3	2	4	1
16118903331	2006	1	1	1	2	0	1	1	0	3	2	0	1	1	3	3	2	3	3	2	1	3	3	1
16119002237	2006	1	1	1	1	1	1	1	0	2	1	0	1	1	3	3	3	3	3	3	2	3	1	1
16119102234	2006	1	1	1	1	0	1	1	0	3	2	0	1	1	2	2	3	3	3	3	3	3	2	0
16119202243	2006	1	1	1	1	1	1	1	0	1	1	1	1	1	2	2	3	3	3	3	3	2	3	0
16119302245	2006	1	2	1	1	1	1	1	0	2	0	0	0	1	3	1	3	3	3	3	3	3	1	0
16119402235	2006	1	1	1	2	2	1	1	1	1	0	0	0	1	1	1	3	3	3	3	2	3	3	0
16119801146	2006	1	2	0	0	2	1	1	1	2	0	0	0	1	2	3	2	2	3	1	3	3	4	0
16120701133	2006	1	1	3	2	2	1	0	0	1	2	0	1	1	3	3	2	3	3	3	1	3	2	0
16120802229	2006	1	1	1	1	2	1	0	0	1	1	0	0	1	3	3	1	3	3	3	3	3	1	0
16120902248	2006	1	2	1	1	0	1	0	0	1	1	0	0	1	2	3	2	3	3	3	2	3	3	0
16121001158	2006	1	2	3	2	0	1	0	0	2	0	0	0	1	3	2	1	3	3	3	3	2	3	0
16121602233	2006	1	1	1	1	0	1	0	0	1	1	0	0	1	3	3	3	2	3	3	1	1	3	0
16121802227	2006	1	1	1	2	2	1	0	1	5	2	1	0	1	2	3	3	2	3	3	1	3	3	1
16121902231	2006	1	1	0	0	3	1	0	1	2	0	0	0	1	3	2	1	3	3	3	2	3	3	0
16122302230	2006	1	1	0	2	3	1	1	0	2	0	0	1	1	3	3	3	2	1	3	3	3	2	0
16122804436	2006	1	1	1	1	1	1	0	0	2	1	0	0	1	3	3	3	3	3	3	1	3	1	0
16123002257	2006	1	2	1	2	0	1	0	0	2	1	0	0	1	2	3	3	3	3	3	3	3	1	0
16123202248	2006	1	2	3	2	1	1	0	1	2	1	0	0	1	2	3	1	2	3	3	1	3	4	0
16123304423	2006	1	0	0	1	3	1	0	0	2	1	0	0	1	1	1	1	2	1	1	3	2	7	0
16123502234	2006	1	1	1	1	0	1	0	0	2	1	0	0	1	1	3	3	1	3	3	1	3	3	0
16123702261	2006	1	2	1	2	1	1	0	0	1	0	0	0	1	1	3	3	3	3	3	2	2	3	0
16124202245	2006	1	2	1	2	1	1	1	0	2	1	0	1	1	3	3	3	3	3	3	3	3	0	0
16124402258	2006	1	2	1	2	0	1	1	0	2	1	0	1	1	3	3	3	3	3	3	3	3	0	0
16124701164	2006	1	2	2	1	1	1	1	0	3	2	0	1	1	2	3	3	3	2	2	2	2	5	0
16124902255	2006	1	2	1	1	0	1	1	0	2	2	0	1	1	3	3	3	3	3	3	3	3	0	0
16125301141	2006	1	1	0	0	3	1	1	1	2	0	0	1	1	2	3	3	3	2	2	2	2	5	0
16125602234	2006	1	1	1	1	2	1	1	1	3	2	0	0	0	2	3	2	3	2	3	1	1	5	1
16125701144	2006	1	1	1	2	0	1	1	0	4	2	1	1	1	2	3	2	3	3	2	2	2	5	1
16125902222	2006	1	0	1	0	1	1	1	0	2	2	0	1	1	3	1	2	2	3	3	2	3	4	0
16126502264	2006	1	2	1	2	1	1	1	0	2	1	0	0	1	1	3	3	3	1	3	3	2	3	1
16126703337	2006	1	1	0	2	1	1	1	0	1	1	0	0	1	2	3	3	3	3	3	3	2	2	1
16126801140	2006	1	1	1	0	3	1	0	1	1	0	0	0	1	3	3	3	2	3	3	2	3	2	0
16126902227	2006	1	1	1	2	1	1	0	0	2	1	0	0	1	3	3	3	2	3	3	2	3	2	0
16127502251	2006	1	2	1	1	1	1	0	0	3	2	0	1	1	1	3	3	1	3	3	3	3	2	1
16127602233	2006	1	1	1	1	1	1	0	0	2	1	0	0	1	2	3	3	3	3	3	3	3	1	0
16127702241	2006	1	1	1	2	1	1	0	1	2	0	0	0	1	3	3	3	3	3	3	3	3	0	0
16128002228	2006	1	1	1	1	1	1	0	0	2	0	0	0	1	3	3	3	3	3	3	3	3	0	0
16128204446	2006	1	2	1	2	0	1	0	0	3	1	1	0	1	1	2	2	1	3	3	1	3	5	0
16128301132	2006	1	1	1	2	1	1	0	0	3	2	1	1	1	1	3	3	1	3	3	1	2	4	0
16128701151	2006	1	2	1	2	1	1	0	0	2	2	1	1	1	2	3	3	2	3	3	2	3	3	0
16128802237	2006	1	1	1	2	1	1	0	1	2	2	0	1	1	1	3	1	2	3	3	1	3	4	1
16128901159	2006	1	2	2	2	0	1	0	0	3	1	1	1	0	3	3	2	3	3	3	2	2	3	1
16129001130	2006	1	1	0	2	1	1	0	1	2	0	0	1	1	3	3	1	2	3	3	2	3	3	0
16129101137	2006	1	1	3	2	2	1	2	1	2	1	0	0	1	1	2	3	1	3	3	3	1	4	0
16129203351	2006	1	2	3	2	1	1	2	0	3	2	0	1	1	3	3	1	2	3	1	1	1	5	1
16129301143	2006	1	1	3	1	2	1	2	1	5	1	1	0	1	1	3	1	3	3	1	1	1	5	0
16129602260	2006	1	2	1	1	1	1	2	0	3	0	0	0	1	1	3	3	2	3	3	1	3	3	0
16129701158	2006	1	2	0	1	1	1	2	1	2	0	0	0	1	1	3	3	2	3	3	2	2	4	0
16129801161	2006	1	2	1	1	0	1	2	0	3	2	0	1	1	2	3	1	2	3	3	3	3	3	0
16130001130	2006	1	1	1	1	1	1	2	0	2	0	0	1	1	1	3	1	2	3	1	1	1	6	1
16130402247	2006	1	2	1	0	2	1	2	0	1	0	0	1	1	3	3	3	2	3	3	2	3	2	0
16130506658	2006	1	2	1	0	3	1	2	0	3	2	1	1	1	3	3	3	3	3	3	3	3	0	0
16130701127	2006	1	1	0	0	2	1	2	0	1	1	0	0	1	3	3	1	3	3	1	1	3	3	0
16130802262	2006	1	2	1	0	1	1	2	0	3	2	0	1	1	3	3	2	2	3	3	2	3	3	0
16131002263	2006	1	2	0	2	2	1	2	0	3	2	1	0	1	3	3	1	3	3	1	3	3	2	1
16131401161	2006	1	2	1	0	3	1	2	1	2	2	0	1	1	3	3	1	3	3	3	3	3	1	0
16131804417	2006	1	0	0	1	2	1	2	0	1	1	1	1	1	3	3	1	2	3	3	3	1	3	0
16131902240	2006	1	1	1	0	2	1	2	0	2	1	0	1	1	3	3	2	3	3	2	2	1	4	0
16132201135	2006	1	1	1	2	2	1	2	1	2	0	0	1	1	3	3	2	3	3	3	1	2	3	0
16132601144	2006	1	1	1	1	2	1	2	1	2	1	0	0	1	2	3	3	2	3	3	1	3	3	1
16132702230	2006	1	1	1	1	1	1	2	0	2	0	0	0	1	2	2	3	2	3	1	1	1	6	1
16132903329	2006	1	1	0	1	3	1	1	1	1	2	0	0	1	1	3	3	2	3	2	1	2	5	0
16133002244	2006	1	1	1	0	1	1	1	0	3	2	0	0	0	1	2	3	1	1	1	2	3	6	1
16133102241	2006	1	1	1	1	1	1	1	0	2	1	1	1	1	2	3	3	3	3	2	1	2	4	0
16133303327	2006	1	1	0	2	2	1	1	1	1	2	0	1	1	3	3	3	2	3	3	1	3	2	1
16133602239	2006	1	1	1	1	1	1	1	0	3	2	0	1	1	1	3	2	2	3	2	2	3	5	1
16133802259	2006	1	2	1	0	1	1	1	1	2	2	1	0	1	3	3	3	2	3	3	1	2	3	0
16134103330	2006	1	1	0	1	2	1	1	0	2	0	0	1	0	1	2	3	3	3	2	3	3	3	0
16134201138	2006	1	1	1	2	2	2	1	0	3	2	0	0	0	3	3	3	3	3	3	2	2	2	1
16134302239	2006	1	1	1	0	1	1	1	0	2	0	0	1	1	2	3	3	3	3	3	3	3	1	1
16134601132	2006	1	1	1	1	3	1	1	1	3	1	0	0	1	3	3	3	2	3	3	3	3	1	0
16134702229	2006	1	1	1	1	2	1	1	0	2	1	0	0	1	3	1	3	3	3	3	2	3	2	0
16134801156	2006	1	2	0	0	2	1	1	1	2	1	0	1	1	3	3	3	3	2	3	3	3	1	1
16134901149	2006	1	2	1	1	2	1	1	0	3	1	1	1	1	3	3	3	3	3	3	2	2	2	1
16135001130	2006	1	1	0	1	3	1	1	1	3	1	0	0	1	3	2	3	3	3	3	1	3	2	1
16135502250	2006	1	2	1	1	0	1	1	1	4	2	1	1	1	3	2	3	2	3	3	3	1	3	1
16136002258	2006	1	2	1	1	0	1	0	0	3	2	0	0	0	3	3	3	3	3	3	3	3	0	1
16136201147	2006	1	2	1	1	1	1	0	0	2	1	0	1	1	3	3	2	3	3	3	3	2	2	0
16136401144	2006	1	1	1	1	1	1	0	1	4	2	1	0	1	3	3	3	3	3	3	3	3	0	1
16136601145	2006	1	2	1	2	0	1	0	0	2	1	0	1	1	3	3	3	3	3	3	3	1	1	0
16136701157	2006	1	2	1	0	2	1	0	0	2	2	0	0	1	3	3	3	3	3	3	3	3	0	0
16136901159	2006	1	2	1	2	0	1	0	0	3	2	0	0	0	3	3	3	2	3	3	3	1	2	1
16137002244	2006	1	1	3	2	1	1	0	0	3	1	1	1	1	2	3	2	3	3	3	1	1	4	0
16137102247	2006	1	2	0	2	1	1	0	0	4	2	1	0	0	3	3	1	3	2	2	1	2	5	1
16137404434	2006	1	1	0	2	2	1	0	0	2	2	0	1	1	2	3	1	3	1	3	3	1	4	0
16137601161	2006	1	2	2	2	0	1	0	0	3	2	0	1	1	1	3	3	3	3	3	1	3	2	1
16137802263	2006	1	2	1	0	0	1	0	0	4	2	1	1	1	1	3	2	3	1	2	3	2	5	0
16137903319	2006	1	0	0	1	2	1	0	0	3	2	0	0	1	3	3	2	3	1	1	1	1	5	0
16138002261	2006	1	2	1	2	1	1	0	1	2	1	0	0	1	2	3	1	2	3	3	1	3	4	0
16138301164	2006	1	2	2	1	0	1	0	1	2	1	0	1	1	3	3	2	3	3	3	3	1	2	0
16138401136	2006	1	1	1	0	3	1	0	1	3	1	0	0	0	3	3	3	3	3	3	3	3	0	1
16138502237	2006	1	1	1	0	2	1	0	1	2	2	0	1	1	3	3	1	1	3	3	1	1	4	0
16138602240	2006	1	1	1	2	1	1	0	1	1	0	0	0	1	3	3	3	3	3	3	1	3	1	0
16138701138	2006	1	1	1	1	3	1	0	1	2	2	0	1	1	3	3	2	3	3	3	3	1	2	1
16138802233	2006	1	1	1	1	1	1	0	0	3	2	1	0	1	3	2	1	2	3	3	1	2	5	1
16139001164	2006	1	2	3	2	0	1	0	0	3	2	0	1	0	3	3	2	3	3	3	2	3	2	0
16139101164	2006	1	2	1	2	0	1	0	0	4	2	0	1	1	3	3	2	2	3	3	2	3	3	1
16139202251	2006	1	2	1	0	3	1	0	1	1	1	0	1	1	2	1	1	1	3	3	1	3	5	0
16139304427	2006	1	1	0	1	3	1	0	1	2	0	0	0	1	3	3	2	3	3	3	3	3	1	0
16139402234	2006	1	1	1	0	3	1	0	0	1	1	0	1	1	3	3	1	3	3	3	3	1	2	0
16139502248	2006	1	2	1	1	1	1	0	0	3	2	0	1	1	3	3	3	3	3	3	2	3	1	0
16139801153	2006	1	2	1	0	3	1	1	1	2	2	0	0	1	3	3	1	2	3	3	3	2	3	1
16140002258	2006	1	2	1	0	1	1	1	0	3	2	0	1	1	1	2	2	1	3	3	3	3	4	0
16140301150	2006	1	2	0	2	0	1	1	0	2	1	0	0	1	3	3	2	3	3	3	3	3	1	0
16140404416	2006	1	0	0	1	1	1	1	0	1	1	0	1	1	2	3	2	3	3	3	3	3	2	0
16140602254	2006	1	2	1	1	1	1	1	0	3	2	1	0	1	3	3	3	3	3	3	2	3	1	0
16140901142	2006	1	1	3	1	3	1	1	1	2	0	0	0	1	3	3	2	3	3	3	1	3	2	0
16141001139	2006	1	1	1	1	1	1	1	0	3	0	0	1	1	1	2	1	3	3	3	1	3	4	1
16141101143	2006	1	1	1	1	1	1	1	0	2	0	0	0	1	1	2	1	1	3	3	1	3	5	1
16141201140	2006	1	1	1	1	2	1	1	0	2	0	0	0	1	2	3	1	3	3	3	1	3	3	0
16141301138	2006	1	1	1	1	2	1	1	0	2	0	0	1	1	3	2	2	2	3	3	1	3	4	1
16141702237	2006	1	1	1	1	1	1	1	0	2	0	0	1	1	3	3	2	3	3	3	1	3	2	0
16141803347	2006	1	2	1	1	1	1	1	0	3	1	1	0	1	1	1	1	2	3	2	2	3	6	0
16141904458	2006	1	2	1	0	1	1	1	0	3	2	1	1	1	3	2	1	3	3	1	1	3	4	0
16142301152	2006	1	2	1	2	1	1	1	0	3	2	1	1	1	1	2	3	3	3	3	3	1	3	0
16142504423	2006	1	0	0	1	1	1	1	1	2	0	0	1	1	3	3	3	3	3	3	3	3	0	0
16142902240	2006	1	1	1	2	1	1	1	1	2	0	0	0	1	2	2	3	3	3	3	2	3	3	1
16143102228	2006	1	1	1	2	2	2	1	0	2	2	0	1	1	1	3	1	3	3	3	1	3	3	0
16143202245	2006	1	2	1	0	1	1	1	0	1	2	0	1	1	2	3	2	3	3	3	2	2	4	1
16143302251	2006	1	2	1	2	0	1	1	1	2	2	0	0	1	2	3	2	3	3	3	3	3	2	0
16143601136	2006	1	1	1	2	1	1	0	1	2	1	0	0	1	1	3	3	2	3	3	1	1	4	0
16143702227	2006	1	1	1	0	3	1	0	1	1	0	0	1	1	3	3	2	2	3	3	3	3	2	0
16144503318	2006	1	0	0	2	2	1	0	0	1	0	0	0	1	2	3	3	3	3	3	2	2	3	0
16144702257	2006	1	2	1	2	0	1	0	0	3	2	0	0	1	3	3	3	3	3	3	3	3	0	0
16144802259	2006	1	2	1	2	0	1	0	0	3	2	1	1	1	3	3	3	3	3	3	3	3	0	1
16145101139	2006	1	1	1	1	2	1	1	0	2	0	0	1	1	3	1	3	1	3	3	1	2	4	0
16145201134	2006	1	1	1	1	2	1	1	0	2	1	1	1	1	2	1	1	2	2	2	1	2	8	0
16145302236	2006	1	1	1	0	3	1	1	1	2	1	0	0	1	3	1	1	3	3	1	1	1	5	0
16145402226	2006	1	1	0	1	2	2	1	1	1	0	0	1	1	3	3	3	2	3	3	3	3	1	0
16145503317	2006	1	0	0	0	2	1	1	0	2	0	0	1	1	2	2	2	2	3	3	1	3	5	0
16145603316	2006	1	0	0	0	2	1	1	0	1	1	0	1	1	3	3	3	3	3	3	3	3	0	0
16145702227	2006	1	1	1	1	2	1	1	0	2	1	0	1	1	3	3	3	3	3	3	2	1	2	1
16145804418	2006	1	0	0	0	2	1	1	0	2	0	1	1	1	3	3	3	3	3	3	3	3	0	0
16146002222	2006	1	0	0	2	2	1	1	1	2	1	0	0	1	3	3	3	3	3	3	3	3	0	0
16146101131	2006	1	1	1	1	3	1	1	1	1	1	0	0	1	1	3	3	1	3	3	1	3	3	0
16146302240	2006	1	1	1	0	2	1	1	0	2	1	0	1	1	3	3	3	2	3	3	1	3	2	0
16146402249	2006	1	2	1	2	1	1	1	0	2	2	0	1	1	3	3	2	3	3	3	3	1	2	0
16146502243	2006	1	1	1	1	2	1	1	1	2	0	0	1	1	3	3	3	2	3	3	1	2	3	1
16146803328	2006	1	1	0	1	3	1	1	0	2	1	0	1	1	1	3	2	3	3	2	1	3	4	0
16146902264	2006	1	2	1	1	1	1	1	0	3	2	0	1	1	1	3	3	3	3	3	1	1	3	0
16147002254	2006	1	2	1	1	1	1	1	1	3	2	1	1	1	3	3	3	1	2	3	1	3	3	1
16147102234	2006	1	1	1	1	1	1	1	0	2	1	0	1	1	1	3	3	3	3	2	1	3	3	0
16147301159	2006	1	2	3	2	2	1	1	1	2	1	0	1	0	3	3	3	1	3	3	1	3	2	1
16147402244	2006	1	1	0	2	2	1	1	1	3	1	1	1	1	2	1	3	3	3	3	1	3	3	1
16147601132	2006	1	1	1	1	2	1	1	0	1	0	0	1	1	3	3	3	3	3	3	3	2	1	0
16148301154	2006	1	2	1	2	1	1	1	0	1	1	0	0	1	3	3	3	2	3	3	2	2	3	0
16148403317	2006	1	0	0	2	2	1	1	0	1	0	0	1	1	2	3	3	2	3	3	2	2	4	0
16149001136	2006	1	1	1	2	2	1	1	0	1	1	0	1	1	3	3	3	3	3	3	2	3	1	0
16149201142	2006	1	1	1	1	2	1	1	1	2	1	0	1	1	3	3	3	3	3	3	2	3	1	0
16149302237	2006	1	1	1	0	1	1	1	0	2	1	0	0	1	3	3	3	3	3	3	2	3	1	0
16149401134	2006	1	1	1	1	2	1	1	0	1	0	0	0	1	3	3	3	3	3	3	2	3	1	0
16149801129	2006	1	1	1	1	2	1	1	1	1	0	0	0	1	3	3	3	3	3	3	2	3	1	0
16150101143	2006	1	1	1	1	2	1	1	0	2	0	0	1	1	3	3	3	3	3	3	2	3	1	0
16150201153	2006	1	2	1	1	1	1	1	0	2	0	0	0	1	3	3	3	3	3	3	2	3	1	1
16150401143	2006	1	1	1	1	2	1	1	1	2	0	0	0	1	3	3	3	3	3	3	3	3	0	0
16150601142	2006	1	1	1	1	2	1	1	0	2	1	0	1	1	2	3	3	2	3	3	2	3	3	0
16151201127	2006	1	1	3	2	1	2	1	1	1	0	0	0	1	2	3	3	3	3	3	2	2	3	0
16151302241	2006	1	1	1	1	3	1	1	1	3	1	1	1	1	3	3	3	2	3	3	2	2	3	0
16151402253	2006	1	2	1	1	1	1	1	1	3	0	1	0	1	3	3	3	3	3	3	2	3	1	0
16151602260	2006	1	2	2	1	0	2	1	0	3	1	0	1	1	2	3	3	3	3	3	2	2	3	1
16151904460	2006	1	2	2	1	1	1	1	0	3	1	0	1	1	3	3	3	3	3	3	2	3	1	1
16152201125	2006	1	1	0	1	2	1	1	1	1	0	0	1	1	3	3	3	3	3	3	3	2	1	0
16152303320	2006	1	0	0	1	2	1	1	0	2	0	0	1	1	3	3	3	2	3	3	1	2	3	0
16152501148	2006	1	2	3	2	2	1	1	1	2	1	0	1	1	3	3	3	2	3	3	2	3	2	0
16152602254	2006	1	2	3	0	3	1	1	1	2	0	0	1	1	3	3	3	3	3	3	2	2	2	0
16152701136	2006	1	1	0	0	3	1	1	1	1	0	0	1	1	2	3	3	2	3	3	2	2	4	0
16152801143	2006	1	1	3	2	1	2	1	1	2	0	0	0	1	3	3	3	3	3	3	2	2	2	0
16153004419	2006	1	0	0	0	2	2	1	0	1	0	0	1	1	3	3	3	2	3	3	2	2	3	0
16153101137	2006	1	1	1	1	1	1	1	0	3	2	1	1	1	3	3	3	3	3	3	3	3	0	1
16153502228	2006	1	1	0	1	3	1	1	1	2	0	0	1	1	3	3	3	3	3	3	3	3	0	0
16153601147	2006	1	2	1	2	1	1	1	0	3	2	1	0	1	3	3	3	3	3	3	3	3	0	1
16153801129	2006	1	1	1	1	0	1	1	0	2	1	0	1	1	3	3	3	3	3	3	3	3	0	0
16153902236	2006	1	1	1	1	1	1	1	1	2	1	0	0	1	3	3	3	3	3	3	3	3	0	0
16154001144	2006	1	1	1	1	1	1	1	0	3	2	1	1	1	3	3	3	3	3	3	3	3	0	0
16154103319	2006	1	0	0	2	2	1	1	0	1	1	0	1	1	3	3	3	3	3	3	3	3	0	0
16154302261	2006	1	2	1	1	1	1	1	0	3	2	1	1	1	3	3	3	3	3	3	3	3	0	0
16154403362	2006	1	2	1	1	0	1	1	0	3	2	1	0	1	3	3	3	3	3	3	3	3	0	1
16154501133	2006	1	1	1	1	2	1	0	1	3	2	1	0	1	3	3	3	2	3	3	3	3	1	1
16154602241	2006	1	1	1	2	1	1	0	0	3	2	1	0	1	3	3	3	2	3	3	3	3	1	1
16154902257	2006	1	2	2	1	1	1	0	0	3	2	1	1	1	3	3	3	3	3	3	3	3	0	1
16155001160	2006	1	2	1	1	1	1	0	0	2	2	0	1	1	3	2	2	3	3	3	3	3	2	0
16155101161	2006	1	2	1	2	1	1	0	0	5	2	1	1	1	3	3	2	3	3	3	3	2	2	1
16155201130	2006	1	1	1	2	1	1	0	1	2	1	0	1	1	3	3	3	3	3	3	3	3	0	0
16155402230	2006	1	1	1	1	1	1	0	1	2	2	0	1	1	3	3	3	3	3	3	3	3	0	0
16155501141	2006	1	1	1	1	1	1	0	0	2	0	0	1	1	3	3	3	3	3	3	3	3	0	0
16155901138	2006	1	1	1	2	1	1	0	1	3	2	1	1	1	3	3	3	3	3	3	3	3	0	1
16156103363	2006	1	2	1	1	1	1	0	0	4	2	1	1	1	3	3	3	3	3	3	3	3	0	1
16156901139	2006	1	1	1	1	1	1	0	1	2	2	0	0	1	3	3	3	3	3	3	3	3	0	0
16157001124	2006	1	0	0	1	3	1	0	0	1	0	0	0	1	3	3	3	3	3	3	2	3	1	0
16157202222	2006	1	0	0	1	2	1	0	0	2	1	0	1	1	3	3	3	3	3	3	3	3	0	0
16157301132	2006	1	1	1	1	0	1	1	0	1	0	0	0	1	3	3	3	3	3	3	3	3	0	0
16157402233	2006	1	1	1	2	1	1	1	1	2	2	0	1	1	3	3	3	3	3	3	3	3	0	0
16157602243	2006	1	1	1	1	1	1	1	1	2	2	0	1	1	3	3	3	3	3	3	3	3	0	0
16157701151	2006	1	2	0	1	1	1	1	1	2	2	0	0	1	3	3	3	3	3	3	3	3	0	0
16157901158	2006	1	2	1	1	1	1	1	0	2	2	0	0	1	3	3	3	3	3	3	3	3	0	1
16158101150	2006	1	2	1	1	2	1	1	1	1	2	0	1	1	3	3	3	3	3	3	3	3	0	0
16158402249	2006	1	2	1	1	1	1	1	0	3	2	1	1	1	3	3	3	3	3	3	3	3	0	1
16158702244	2006	1	1	1	1	1	1	1	0	2	1	1	1	1	2	3	1	2	3	3	3	2	4	0
16158802235	2006	1	1	1	1	2	1	1	1	2	1	0	1	1	3	3	2	3	3	3	2	1	3	0
16158902232	2006	1	1	1	1	2	1	1	1	2	2	0	1	1	3	3	1	3	3	3	3	3	1	0
16159001148	2006	1	2	1	1	1	2	1	0	3	2	1	1	1	3	3	1	2	3	3	3	3	2	0
16159301129	2006	1	1	0	1	3	1	1	1	2	0	0	1	1	3	2	1	3	3	3	2	3	3	0
16159501158	2006	1	2	1	0	2	2	1	0	2	2	1	0	1	3	3	1	3	3	3	3	3	1	0
16159802231	2006	1	1	1	1	2	1	1	1	1	0	0	1	1	3	3	2	3	3	3	3	3	1	1
16160001163	2006	1	2	3	1	1	1	1	0	4	2	1	0	1	3	3	1	3	3	3	3	3	1	0
16160102234	2006	1	1	1	1	2	1	1	0	3	2	0	1	1	3	2	1	1	3	3	1	3	4	1
16160202242	2006	1	1	1	2	1	1	1	0	1	1	0	1	1	3	1	2	3	3	3	1	1	4	0
16160402246	2006	1	2	1	2	1	1	1	1	2	1	0	0	1	3	3	1	3	3	3	1	2	3	0
16160701126	2006	1	1	0	1	2	1	1	0	3	2	1	0	1	2	3	1	3	3	3	1	3	3	1
16160803346	2006	1	2	1	1	2	2	1	0	3	2	0	1	1	1	2	1	3	3	3	3	3	3	0
16161001118	2006	1	0	0	2	2	1	1	1	2	2	0	0	1	2	2	1	3	3	3	1	3	4	0
16161101141	2006	1	1	1	1	2	1	1	1	2	1	0	1	1	3	2	1	3	3	3	1	2	4	0
16161202241	2006	1	1	1	2	1	1	1	0	1	2	0	1	1	3	3	2	3	3	3	1	3	2	0
16161302246	2006	1	2	0	1	3	2	1	1	1	0	0	1	1	3	3	1	3	3	3	1	2	3	0
16161401164	2006	1	2	1	1	0	1	1	0	2	0	0	1	1	3	3	2	3	3	3	2	3	2	0
16161602244	2006	1	1	1	0	2	1	1	0	2	1	0	1	1	1	3	1	2	3	3	2	3	4	0
16161702249	2006	1	2	1	1	1	1	1	0	1	0	0	1	1	3	3	1	3	3	3	2	3	2	0
16162001160	2006	1	2	3	2	1	1	1	0	4	2	1	0	0	3	3	1	3	3	3	1	3	2	0
16162202234	2006	1	1	1	1	2	1	1	0	2	1	0	1	1	1	3	2	2	3	1	3	3	4	0
16162302253	2006	1	2	1	1	1	1	1	0	3	2	0	1	1	3	3	2	2	3	1	2	3	4	0
16162601136	2006	1	1	1	0	2	1	1	0	2	1	0	0	1	2	3	3	3	3	3	3	2	2	0
16162801141	2006	1	1	1	2	1	1	1	1	2	0	0	0	1	3	3	3	2	3	3	3	2	2	0
16163001135	2006	1	1	1	2	1	1	1	1	3	0	1	0	1	3	3	3	3	3	3	3	2	1	0
16163201144	2006	1	1	1	2	1	1	1	1	2	0	0	1	1	2	3	3	2	3	3	3	2	3	0
16163301156	2006	1	2	1	2	1	2	1	0	2	0	0	0	1	3	3	3	2	3	3	3	2	2	0
16163401164	2006	1	2	2	2	1	1	1	1	2	0	0	0	1	3	3	3	3	3	3	3	3	0	0
16163601148	2006	1	2	1	2	2	1	1	0	3	0	0	0	1	3	3	3	3	3	3	3	2	1	0
16163802232	2006	1	1	1	1	2	1	1	0	2	0	0	0	1	2	3	3	3	3	3	3	2	2	0
16164001142	2006	1	1	0	0	2	1	1	1	2	1	0	1	1	2	3	1	2	3	3	1	1	5	0
16164102240	2006	1	1	1	2	2	1	1	1	2	2	0	1	1	2	3	1	2	3	3	1	2	5	0
16164203351	2006	1	2	1	1	2	2	1	0	3	2	1	0	1	1	3	1	1	2	2	1	1	7	1
16164301133	2006	1	1	1	0	3	1	1	1	3	1	1	1	1	2	3	1	2	3	3	1	2	5	0
16164602259	2006	1	2	1	1	2	1	1	0	3	2	0	1	1	1	1	2	1	3	3	1	1	6	0
16164701131	2006	1	1	0	1	2	1	1	0	2	1	0	1	1	1	1	2	1	3	2	1	2	7	1
16164904449	2006	1	2	1	2	2	1	1	0	3	2	1	1	1	2	3	1	1	3	3	1	3	4	1
16165002260	2006	1	2	1	1	1	1	1	1	1	1	0	1	1	2	3	3	2	3	3	1	3	3	1
16165203362	2006	1	2	1	1	1	1	2	0	4	2	1	0	1	2	2	2	1	3	2	1	1	7	1
16165601150	2006	1	2	2	1	3	1	2	0	2	2	1	1	1	3	3	1	1	3	3	1	2	4	0
16165903352	2006	1	2	1	0	1	1	2	1	3	2	1	0	1	2	2	2	1	3	3	1	2	6	0
16166002222	2006	1	0	0	1	2	1	2	0	2	2	1	1	1	1	1	1	1	3	2	1	3	6	1
16166101156	2006	1	2	1	0	3	1	2	1	1	2	0	1	1	2	2	1	3	3	3	1	1	5	0
16166701147	2006	1	2	1	1	1	1	2	0	2	1	0	1	1	3	3	3	3	3	3	3	3	0	0
16166801137	2006	1	1	3	1	3	1	2	1	1	0	0	1	1	3	3	3	3	3	3	3	3	0	0
16166904429	2006	1	1	0	0	3	1	2	1	2	0	0	1	1	3	3	3	3	3	3	3	3	0	0
16167202260	2006	1	2	1	0	1	1	2	0	2	1	0	1	1	3	3	3	3	3	3	3	3	0	0
16167302259	2006	1	2	1	0	3	1	2	0	2	0	0	1	1	3	3	3	3	3	3	3	3	0	0
16167702255	2006	1	2	1	1	1	1	2	0	2	0	0	1	1	3	3	3	3	3	3	3	3	0	0
16167901159	2006	1	2	1	0	1	1	2	0	3	0	0	1	1	3	3	3	3	3	3	3	3	0	0
16168201149	2006	1	2	0	2	2	1	2	1	3	1	0	0	0	2	2	3	2	3	3	2	2	5	1
16168301152	2006	1	2	3	2	1	1	2	0	4	2	1	0	1	3	3	3	2	3	3	2	3	2	1
16168801142	2006	1	1	3	2	2	1	2	1	2	0	0	1	1	2	2	3	2	3	3	2	2	5	0
16169604448	2006	1	2	1	1	1	1	2	0	2	2	0	0	1	2	3	2	1	3	3	1	3	4	1
16169803320	2006	1	0	0	2	2	1	2	1	3	1	1	0	1	3	3	2	1	3	1	1	1	5	0
16169901130	2006	1	1	1	0	3	1	2	1	2	1	0	1	1	2	3	1	3	3	2	1	3	4	0
16170001131	2006	1	1	3	2	2	1	2	0	3	2	1	1	1	1	3	1	2	3	3	1	3	4	1
16170102243	2006	1	1	1	1	1	1	2	0	3	1	0	0	1	3	3	2	2	3	3	2	2	4	0
16170401131	2006	1	1	0	2	2	1	2	1	3	1	1	1	1	2	1	2	3	3	1	1	3	5	0
16170603328	2006	1	1	3	2	2	1	2	1	2	1	0	0	1	2	2	3	2	3	3	2	2	5	1
16171002219	2006	1	0	0	1	2	1	2	0	1	0	0	1	1	2	2	3	2	3	3	2	2	5	0
16171501148	2006	1	2	1	2	2	1	2	1	1	1	0	0	1	2	2	3	2	3	3	2	1	5	0
16171601131	2006	1	1	0	0	3	1	2	1	1	0	0	0	1	3	3	3	2	3	3	2	2	3	0
16172002242	2006	1	1	1	1	2	1	2	1	1	1	0	1	1	3	3	3	3	3	3	2	3	1	0
16172101144	2006	1	1	1	1	2	1	2	0	2	1	0	1	1	3	3	3	3	3	3	2	3	1	0
16172202244	2006	1	1	1	1	2	1	2	0	2	1	0	1	1	2	3	3	2	3	3	2	2	4	0
16172401141	2006	1	1	1	1	2	1	2	0	1	0	0	1	1	3	3	3	2	3	3	2	3	2	0
16172703332	2006	1	1	0	1	2	1	2	1	1	1	0	1	1	3	3	3	2	3	3	2	3	2	0
16173001126	2006	1	1	0	2	2	2	2	1	1	0	0	0	1	3	3	3	3	3	3	2	3	1	0
16173301140	2006	1	1	1	1	2	1	2	1	1	0	0	0	1	3	3	2	1	3	3	1	2	4	0
16173402264	2006	1	2	2	1	0	1	2	0	3	2	1	0	1	2	2	2	1	3	3	1	1	6	0
16173502239	2006	1	1	1	1	2	1	2	0	2	1	0	1	1	2	3	2	1	3	3	1	2	5	0
16173801154	2006	1	2	1	1	1	1	2	0	2	2	0	1	1	3	3	2	1	3	3	1	1	4	0
16174002255	2006	1	2	1	1	1	1	2	0	4	2	1	1	1	3	3	2	2	3	3	1	1	4	1
16174101126	2006	1	1	0	1	2	1	2	1	2	1	0	1	1	2	3	3	2	3	3	1	3	3	0
16174202246	2006	1	2	3	0	1	1	2	0	1	1	0	1	1	2	3	2	1	3	3	1	1	5	0
16174502263	2006	1	2	2	1	1	1	2	0	3	2	0	1	1	2	3	2	2	3	3	1	1	5	0
16174701130	2006	1	1	0	2	1	1	2	0	3	2	0	0	1	3	3	2	2	3	3	1	3	3	0
16174802230	2006	1	1	1	1	1	1	2	0	1	1	0	0	1	3	3	2	2	3	3	1	2	4	0
16175301154	2006	1	2	0	2	0	1	2	1	2	2	0	1	1	2	3	2	2	3	3	1	3	4	0
16175404446	2006	1	2	1	1	1	1	2	0	3	1	0	0	1	2	2	1	2	3	3	1	2	6	0
16175602240	2006	1	1	1	1	1	1	2	0	3	2	1	1	1	3	3	2	2	3	3	1	2	4	1
16175701157	2006	1	2	3	2	1	1	2	1	2	1	0	1	1	2	2	2	2	3	3	1	1	6	0
16176103323	2006	1	0	0	1	2	1	2	0	1	0	0	1	1	2	3	3	2	3	3	2	2	4	0
16176201158	2006	1	2	0	1	1	1	2	0	2	0	0	1	1	2	3	3	3	3	3	2	2	3	0
16176302247	2006	1	2	2	0	3	1	2	1	3	1	0	0	1	3	3	3	2	3	3	2	2	3	1
16176901152	2006	1	2	1	1	2	1	2	1	2	0	0	0	1	2	3	3	2	3	3	2	2	4	0
16177101147	2006	1	2	1	1	1	1	2	0	3	0	1	0	1	3	3	3	2	3	3	2	3	2	0
16177202256	2006	1	2	1	1	1	1	2	0	3	2	0	0	1	3	3	3	2	3	3	2	3	2	0
16177601141	2006	1	1	1	1	3	1	2	1	2	1	0	1	1	2	3	3	3	3	3	2	3	2	0
16178202245	2006	1	2	1	1	2	1	2	0	1	0	0	1	1	1	3	3	2	3	3	2	2	4	0
16178301155	2006	1	2	1	0	3	1	2	1	2	1	0	0	1	2	3	3	2	3	3	2	2	4	0
16178402255	2006	1	2	1	1	2	1	2	0	2	1	0	1	1	1	3	3	1	3	3	2	2	4	0
16178501144	2006	1	1	1	1	2	1	2	1	2	0	0	0	1	2	3	3	2	3	3	2	2	4	0
16178602243	2006	1	1	1	1	2	1	2	1	2	0	0	0	1	2	3	3	2	3	3	2	2	4	0
16178701150	2006	1	2	1	0	3	1	2	1	2	1	0	0	1	2	3	3	2	3	3	2	2	4	0
16178901143	2006	1	1	3	1	2	1	2	0	3	0	1	0	1	1	3	3	2	3	3	3	3	2	1
16179101123	2006	1	0	0	2	1	1	2	1	3	1	0	0	1	3	3	1	3	3	3	3	3	1	0
16179203358	2006	1	2	1	1	1	1	2	0	2	1	0	0	1	2	1	1	1	3	1	3	3	5	0
16179301149	2006	1	2	1	1	1	1	2	0	4	1	1	0	1	2	2	3	2	3	3	3	2	4	1
16179402249	2006	1	2	1	2	0	1	2	0	4	2	1	0	1	2	2	1	3	3	3	1	3	4	0
16179902263	2006	1	2	1	0	3	1	2	0	3	1	1	1	1	1	3	2	1	3	1	1	1	6	0
16180102239	2006	1	1	0	1	1	2	2	1	2	0	0	1	1	2	2	3	2	3	1	2	1	6	0
16180401143	2006	1	1	1	1	2	1	2	1	1	0	0	0	1	2	2	3	2	3	3	2	2	5	0
16180602255	2006	1	2	1	2	2	1	2	0	3	1	0	1	1	1	2	3	1	3	3	2	2	5	0
16181103329	2006	1	1	0	2	2	1	2	1	2	0	0	0	1	1	2	3	2	3	3	2	2	5	0
16181601163	2006	1	2	3	2	2	1	2	0	3	1	0	0	1	2	3	3	2	3	3	2	3	3	0
16181701158	2006	1	2	3	2	1	1	2	0	4	1	1	0	1	2	3	3	2	3	3	2	2	4	0
16181802228	2006	1	1	1	2	2	2	2	1	1	0	0	0	1	2	3	3	2	3	3	1	2	4	0
16181901147	2006	1	2	3	2	3	1	2	1	2	2	0	1	1	2	3	3	2	3	3	2	2	4	0
16182103362	2006	1	2	1	2	1	1	2	0	3	2	1	1	1	3	3	3	2	3	3	3	2	2	1
16182402257	2006	1	2	1	1	1	1	2	0	3	2	0	1	1	3	3	3	2	3	3	1	2	3	0
16182501155	2006	1	2	1	2	1	1	2	0	2	1	0	1	1	3	3	3	2	3	3	1	2	3	0
16182601163	2006	1	2	2	1	1	1	2	0	2	1	0	1	1	2	3	3	2	3	3	2	2	4	0
16182802236	2006	1	1	1	2	2	1	2	0	2	0	0	1	1	3	3	3	2	3	3	1	2	3	0
16183101139	2006	1	1	1	1	1	1	2	0	3	1	1	0	1	3	3	2	2	3	3	2	2	4	1
16183201141	2006	1	1	1	1	1	1	2	1	3	2	0	1	1	3	3	2	3	3	3	2	2	3	0
16183402243	2006	1	1	0	1	0	1	2	0	2	1	0	1	1	3	3	2	2	3	3	2	2	4	0
16183502243	2006	1	1	1	1	0	1	2	0	2	0	0	0	1	3	3	3	2	3	3	3	2	2	0
16183603318	2006	1	0	0	1	2	1	2	0	2	0	0	1	1	3	3	3	3	3	3	3	2	1	0
16183903327	2006	1	1	0	1	2	1	2	1	1	0	0	1	1	3	3	3	3	3	3	3	3	0	0
16184004418	2006	1	0	0	1	2	1	2	0	3	2	1	0	1	3	3	3	3	3	3	3	3	0	0
16184201150	2006	1	2	2	2	0	1	2	0	2	1	0	1	1	2	3	3	3	3	3	3	3	1	1
16184402228	2006	1	1	0	1	2	2	2	0	1	0	0	1	1	2	2	2	2	3	3	1	2	6	0
16184601149	2006	1	2	1	0	2	1	1	1	1	1	0	0	1	3	3	1	3	3	3	1	2	3	0
16184702240	2006	1	1	1	0	0	1	1	0	2	2	0	1	1	3	3	1	2	3	3	1	2	4	0
16185103352	2006	1	2	1	2	0	1	1	0	1	1	0	0	1	3	3	2	2	3	3	1	2	4	0
16185402259	2006	1	2	1	2	0	1	1	0	4	2	0	1	1	3	3	3	2	3	3	2	3	2	1
16185601153	2006	1	2	0	1	2	1	1	1	2	1	0	1	1	2	3	2	2	3	3	1	2	5	0
16185701153	2006	1	2	2	1	2	1	1	1	2	2	0	1	1	1	3	1	2	3	3	1	2	5	1
16185901146	2006	1	2	1	1	2	1	2	1	2	1	0	1	1	3	3	3	3	3	3	3	3	0	1
16186002238	2006	1	1	1	2	2	1	2	1	1	1	0	1	1	3	3	3	3	3	3	2	3	1	0
16186301142	2006	1	1	1	2	0	2	2	1	2	2	0	0	1	3	3	2	3	3	3	2	3	2	1
16186401150	2006	1	2	0	2	1	1	2	1	2	1	0	1	1	3	3	3	3	3	3	3	2	1	0
16186601152	2006	1	2	1	1	1	1	2	0	2	2	0	1	1	2	3	2	2	3	3	2	3	4	0
16187301141	2006	1	1	1	0	2	2	2	1	1	0	0	1	1	3	3	3	3	3	3	3	3	0	0
16187402242	2006	1	1	1	0	2	1	2	1	2	2	0	0	1	3	3	3	3	3	3	3	3	0	0
16187601127	2006	1	1	0	1	2	2	2	1	2	1	0	1	1	3	3	3	3	3	3	3	3	0	0
16187703345	2006	1	2	3	1	1	1	2	1	2	1	0	1	1	3	3	3	3	3	3	3	3	0	0
16187801132	2006	1	1	0	1	2	1	2	1	3	1	0	1	1	3	3	3	3	3	3	3	3	0	0
16188004448	2006	1	2	1	0	3	1	2	1	2	2	0	1	1	3	3	3	3	3	3	3	3	0	0
16188301131	2006	1	1	1	0	3	1	2	1	2	2	0	1	1	3	3	2	1	3	3	2	3	3	0
16188401140	2006	1	1	3	1	2	1	2	1	1	1	0	1	1	3	3	3	3	3	3	3	3	0	0
16188501156	2006	1	2	2	2	1	1	2	1	3	2	1	1	1	3	3	3	3	3	3	3	3	0	1
16188602258	2006	1	2	1	0	1	1	2	0	2	2	0	1	1	3	3	3	3	3	3	3	3	0	0
16188702228	2006	1	1	1	1	1	1	2	0	2	0	0	0	1	3	3	3	3	3	3	3	2	1	0
16189201144	2006	1	1	3	2	1	1	2	1	3	1	1	0	1	2	3	3	2	3	3	2	2	4	0
16189303318	2006	1	0	0	1	2	1	2	0	1	0	0	1	1	3	3	3	2	3	3	3	2	2	0
16189402238	2006	1	1	1	2	2	1	2	1	2	0	0	0	1	3	3	3	2	3	3	3	2	2	0
16189501137	2006	1	1	1	2	2	2	2	1	2	0	0	0	1	3	3	3	3	3	3	3	3	0	0
16189602246	2006	1	2	1	1	1	1	2	0	2	0	0	0	1	2	3	3	2	3	3	3	2	3	0
16189701141	2006	1	1	3	1	2	1	2	1	3	0	1	0	1	3	3	3	2	3	3	3	2	2	0
16190103346	2006	1	2	1	1	1	1	1	0	2	2	0	1	1	1	3	1	3	3	3	1	2	4	1
16190202238	2006	1	1	1	1	1	1	1	0	2	2	0	1	1	3	3	2	2	3	3	1	3	3	0
16190401141	2006	1	1	1	1	1	1	1	0	3	2	1	1	1	1	3	2	2	3	3	1	3	4	0
16190501157	2006	1	2	1	2	0	1	1	0	4	2	1	0	1	3	3	2	3	3	3	1	2	3	0
16190803359	2006	1	2	1	1	1	1	1	1	3	2	0	1	1	3	3	3	3	3	3	1	3	1	0
16190904452	2006	1	2	1	2	2	1	1	1	2	2	0	1	1	1	3	1	2	3	3	1	1	5	0
16191001147	2006	1	2	1	1	1	1	1	0	2	2	0	1	1	3	3	2	3	3	3	1	3	2	0
16191101159	2006	1	2	1	2	0	1	1	0	2	2	0	1	1	3	3	2	3	3	3	1	3	2	0
16191302258	2006	1	2	3	2	2	2	1	1	3	2	0	0	1	3	3	2	3	3	3	2	2	3	0
16191501150	2006	1	2	3	2	1	1	1	0	3	2	0	1	1	2	1	1	3	3	3	1	3	4	1
16191703342	2006	1	1	1	1	1	1	1	0	1	1	0	1	1	3	3	3	3	3	3	3	3	0	0
[truncated: 46,506 more rows]

## Sheet: Variables
Identification	Identification
Year of the survey	2006, 2011/2012, 2017
Gender	Male 0 - Female 1
Age group	16-24 years 0 - 25-44 years 1 - 45-64 years 2
Marital status	Single 0 - Married 1 - Widowed 2 - Separated or divorced 3
Social class	Upper class 0 - Middle class 1 - Lower class 2
Level of education	Without studies 0 - Primary 1 - Secondary or Professional Training 2 - University 3
Nationality	Foreigner 0 - Spanish 1
Size of town of residence	< 10000 inhabitants 0 - 10000 - 100000 inhabitants 1 - > 100000 inhabitants 2
Employment situation	Unemployment 0 - Employment 1
Self-perceived health status	Very good 1 - Good 2 - Fair 3 - Poor 4 - Very poor 5
Number of chronic conditions	None 0 - 1/2 chronic conditions 1 - ≥ 3 chronic conditions 2
Limitations due to a health problem for at least 6 months	0 Not limited - Limited 1
Physical activity during leisure time	No, I do not physical activity 0 - Yes, I do physical activity 1
Perceived personal social support (DUKE-UNC-11)	Low perceived social support 0 - Normal perceived social support 1
Noise from outside the home	A great deal 1 - Somewhat 2 - None 3
Bad smells from outside	A great deal 1 - Somewhat 2 - None 3
Poor quality drinking water	A great deal 1 - Somewhat 2 - None 3
Dirty streets	A great deal 1 - Somewhat 2 - None 3
Air pollution from nearby industry	A great deal 1 - Somewhat 2 - None 3
Air pollution due to other causes	A great deal 1 - Somewhat 2 - None 3
Lack of green areas	A great deal 1 - Somewhat 2 - None 3
Presence of animals causing a significance nuisance	A great deal 1 - Somewhat 2 - None 3
Number of environmental problems perceived	(number)
GHQ-12 score	< 3 points 0 - ≥ 3 points 1
